# Supplementary material for: Inferring the Disease-Associated miRNAs Based on Network Representation Learning and Convolutional Neural Networks
Source: Int J Mol Sci. 2019 Jul 25;20(15):3648. doi: 10.3390/ijms20153648 (PMC6696449; doi:10.3390/ijms20153648)
Supplement: Supplementary file 1 [file ijms-20-03648-s001.zip › ST3_329 disease.xlsx]

## Sheet: Sheet1
Disease name	MiRNA name	Rank	Association score
Abortion, Habitual	hsa-mir-21	1	0.717305
Abortion, Habitual	hsa-mir-155	2	0.572617
Abortion, Habitual	hsa-mir-34a	3	0.543954
Abortion, Habitual	hsa-mir-16	4	0.53856
Abortion, Habitual	hsa-mir-145	5	0.536399
Abortion, Habitual	hsa-mir-15a	6	0.524417
Abortion, Habitual	hsa-mir-125b	7	0.520692
Abortion, Habitual	hsa-mir-146a	8	0.517617
Abortion, Habitual	hsa-mir-29a	9	0.515955
Abortion, Habitual	hsa-mir-214	10	0.48487
Abortion, Habitual	hsa-mir-31	11	0.476086
Abortion, Habitual	hsa-mir-15b	12	0.475205
Abortion, Habitual	hsa-mir-373	13	0.440101
Abortion, Habitual	hsa-mir-199a	14	0.433577
Abortion, Habitual	hsa-mir-29b	15	0.422596
Abortion, Habitual	hsa-mir-34c	16	0.42013
Abortion, Habitual	hsa-mir-222	17	0.409248
Abortion, Habitual	hsa-mir-148a	18	0.405132
Abortion, Habitual	hsa-mir-23b	19	0.401661
Abortion, Habitual	hsa-mir-124	20	0.390532
Abortion, Habitual	hsa-mir-20a	21	0.381927
Abortion, Habitual	hsa-mir-181a	22	0.373228
Abortion, Habitual	hsa-mir-126	23	0.363077
Abortion, Habitual	hsa-mir-675	24	0.349301
Abortion, Habitual	hsa-mir-24	25	0.346385
Abortion, Habitual	hsa-let-7f	26	0.342158
Abortion, Habitual	hsa-mir-29c	27	0.337002
Abortion, Habitual	hsa-mir-1207	28	0.329281
Abortion, Habitual	hsa-mir-26a	29	0.326554
Abortion, Habitual	hsa-let-7c	30	0.319496
Abortion, Habitual	hsa-mir-106a	31	0.31395
Abortion, Habitual	hsa-mir-107	32	0.308183
Abortion, Habitual	hsa-mir-106b	33	0.303487
Abortion, Habitual	hsa-mir-331	34	0.300796
Abortion, Habitual	hsa-mir-206	35	0.299497
Abortion, Habitual	hsa-mir-187	36	0.296093
Abortion, Habitual	hsa-mir-92a	37	0.29086
Abortion, Habitual	hsa-mir-19a	38	0.285358
Abortion, Habitual	hsa-mir-183	39	0.269024
Abortion, Habitual	hsa-mir-26b	40	0.258405
Abortion, Habitual	hsa-mir-200a	41	0.258099
Abortion, Habitual	hsa-mir-221	42	0.249883
Abortion, Habitual	hsa-mir-184	43	0.248178
Abortion, Habitual	hsa-mir-328	44	0.245997
Abortion, Habitual	hsa-mir-323a	45	0.244965
Abortion, Habitual	hsa-mir-141	46	0.23917
Abortion, Habitual	hsa-let-7a	47	0.235822
Abortion, Habitual	hsa-mir-365a	48	0.235003
Abortion, Habitual	hsa-mir-150	49	0.234808
Abortion, Habitual	hsa-mir-34b	50	0.231953
Acquired Immunodeficiency Syndrome	hsa-mir-146a	1	0.853612
Acquired Immunodeficiency Syndrome	hsa-mir-21	2	0.840867
Acquired Immunodeficiency Syndrome	hsa-mir-125b	3	0.739417
Acquired Immunodeficiency Syndrome	hsa-mir-34a	4	0.664361
Acquired Immunodeficiency Syndrome	hsa-mir-1293	5	0.580658
Acquired Immunodeficiency Syndrome	hsa-mir-145	6	0.570604
Acquired Immunodeficiency Syndrome	hsa-mir-200b	7	0.566929
Acquired Immunodeficiency Syndrome	hsa-mir-15a	8	0.565768
Acquired Immunodeficiency Syndrome	hsa-mir-448	9	0.556249
Acquired Immunodeficiency Syndrome	hsa-mir-148b	10	0.552926
Acquired Immunodeficiency Syndrome	hsa-mir-1181	11	0.539527
Acquired Immunodeficiency Syndrome	hsa-mir-583	12	0.524037
Acquired Immunodeficiency Syndrome	hsa-mir-16	13	0.516546
Acquired Immunodeficiency Syndrome	hsa-mir-433	14	0.467694
Acquired Immunodeficiency Syndrome	hsa-mir-26b	15	0.458235
Acquired Immunodeficiency Syndrome	hsa-mir-214	16	0.450588
Acquired Immunodeficiency Syndrome	hsa-mir-92a	17	0.443396
Acquired Immunodeficiency Syndrome	hsa-mir-125a	18	0.441852
Acquired Immunodeficiency Syndrome	hsa-mir-199a	19	0.440468
Acquired Immunodeficiency Syndrome	hsa-mir-545	20	0.43594
Acquired Immunodeficiency Syndrome	hsa-mir-29c	21	0.405417
Acquired Immunodeficiency Syndrome	hsa-mir-150	22	0.401252
Acquired Immunodeficiency Syndrome	hsa-mir-373	23	0.395427
Acquired Immunodeficiency Syndrome	hsa-mir-31	24	0.383288
Acquired Immunodeficiency Syndrome	hsa-mir-122	25	0.363137
Acquired Immunodeficiency Syndrome	hsa-let-7c	26	0.342663
Acquired Immunodeficiency Syndrome	hsa-mir-675	27	0.331736
Acquired Immunodeficiency Syndrome	hsa-mir-362	28	0.326384
Acquired Immunodeficiency Syndrome	hsa-mir-222	29	0.317126
Acquired Immunodeficiency Syndrome	hsa-let-7a	30	0.314039
Acquired Immunodeficiency Syndrome	hsa-mir-23b	31	0.311756
Acquired Immunodeficiency Syndrome	hsa-mir-17	32	0.311183
Acquired Immunodeficiency Syndrome	hsa-mir-1302	33	0.311134
Acquired Immunodeficiency Syndrome	hsa-mir-181a	34	0.308963
Acquired Immunodeficiency Syndrome	hsa-mir-148a	35	0.308919
Acquired Immunodeficiency Syndrome	hsa-mir-192	36	0.305182
Acquired Immunodeficiency Syndrome	hsa-let-7f	37	0.299614
Acquired Immunodeficiency Syndrome	hsa-mir-324	38	0.287266
Acquired Immunodeficiency Syndrome	hsa-mir-15b	39	0.284828
Acquired Immunodeficiency Syndrome	hsa-mir-30a	40	0.27341
Acquired Immunodeficiency Syndrome	hsa-mir-210	41	0.272558
Acquired Immunodeficiency Syndrome	hsa-mir-431	42	0.27041
Acquired Immunodeficiency Syndrome	hsa-mir-106a	43	0.262585
Acquired Immunodeficiency Syndrome	hsa-mir-124	44	0.256584
Acquired Immunodeficiency Syndrome	hsa-mir-663	45	0.252484
Acquired Immunodeficiency Syndrome	hsa-mir-26a	46	0.240837
Acquired Immunodeficiency Syndrome	hsa-mir-25	47	0.239243
Acquired Immunodeficiency Syndrome	hsa-mir-206	48	0.229622
Acquired Immunodeficiency Syndrome	hsa-mir-200a	49	0.22299
Acquired Immunodeficiency Syndrome	hsa-mir-126	50	0.219718
ACTH-Secreting Pituitary Adenoma	hsa-mir-200b	1	0.913885
ACTH-Secreting Pituitary Adenoma	hsa-mir-155	2	0.762778
ACTH-Secreting Pituitary Adenoma	hsa-let-7b	3	0.685564
ACTH-Secreting Pituitary Adenoma	hsa-mir-23b	4	0.682094
ACTH-Secreting Pituitary Adenoma	hsa-mir-223	5	0.608666
ACTH-Secreting Pituitary Adenoma	hsa-let-7i	6	0.598783
ACTH-Secreting Pituitary Adenoma	hsa-mir-34a	7	0.597202
ACTH-Secreting Pituitary Adenoma	hsa-mir-19b	8	0.595588
ACTH-Secreting Pituitary Adenoma	hsa-mir-146a	9	0.594828
ACTH-Secreting Pituitary Adenoma	hsa-mir-92a	10	0.591653
ACTH-Secreting Pituitary Adenoma	hsa-mir-17	11	0.583556
ACTH-Secreting Pituitary Adenoma	hsa-mir-30a	12	0.582792
ACTH-Secreting Pituitary Adenoma	hsa-mir-206	13	0.57805
ACTH-Secreting Pituitary Adenoma	hsa-let-7e	14	0.574995
ACTH-Secreting Pituitary Adenoma	hsa-mir-221	15	0.566442
ACTH-Secreting Pituitary Adenoma	hsa-mir-106a	16	0.562581
ACTH-Secreting Pituitary Adenoma	hsa-mir-192	17	0.554872
ACTH-Secreting Pituitary Adenoma	hsa-mir-373	18	0.554646
ACTH-Secreting Pituitary Adenoma	hsa-mir-29a	19	0.554065
ACTH-Secreting Pituitary Adenoma	hsa-mir-15b	20	0.552791
ACTH-Secreting Pituitary Adenoma	hsa-mir-210	21	0.548472
ACTH-Secreting Pituitary Adenoma	hsa-mir-24	22	0.543576
ACTH-Secreting Pituitary Adenoma	hsa-mir-20b	23	0.542847
ACTH-Secreting Pituitary Adenoma	hsa-mir-31	24	0.538368
ACTH-Secreting Pituitary Adenoma	hsa-mir-153	25	0.534672
ACTH-Secreting Pituitary Adenoma	hsa-mir-675	26	0.523841
ACTH-Secreting Pituitary Adenoma	hsa-mir-93	27	0.518022
ACTH-Secreting Pituitary Adenoma	hsa-let-7g	28	0.516315
ACTH-Secreting Pituitary Adenoma	hsa-mir-200a	29	0.512384
ACTH-Secreting Pituitary Adenoma	hsa-mir-23a	30	0.509765
ACTH-Secreting Pituitary Adenoma	hsa-mir-196a	31	0.500794
ACTH-Secreting Pituitary Adenoma	hsa-mir-125b	32	0.499876
ACTH-Secreting Pituitary Adenoma	hsa-mir-122	33	0.498823
ACTH-Secreting Pituitary Adenoma	hsa-mir-34b	34	0.496851
ACTH-Secreting Pituitary Adenoma	hsa-mir-149	35	0.493493
ACTH-Secreting Pituitary Adenoma	hsa-mir-224	36	0.491812
ACTH-Secreting Pituitary Adenoma	hsa-mir-302c	37	0.486647
ACTH-Secreting Pituitary Adenoma	hsa-mir-34c	38	0.478043
ACTH-Secreting Pituitary Adenoma	hsa-mir-126	39	0.477344
ACTH-Secreting Pituitary Adenoma	hsa-mir-214	40	0.477189
ACTH-Secreting Pituitary Adenoma	hsa-let-7c	41	0.472188
ACTH-Secreting Pituitary Adenoma	hsa-mir-302b	42	0.47162
ACTH-Secreting Pituitary Adenoma	hsa-mir-29c	43	0.471546
ACTH-Secreting Pituitary Adenoma	hsa-mir-137	44	0.463933
ACTH-Secreting Pituitary Adenoma	hsa-mir-195	45	0.462678
ACTH-Secreting Pituitary Adenoma	hsa-mir-199b	46	0.460844
ACTH-Secreting Pituitary Adenoma	hsa-mir-146b	47	0.452346
ACTH-Secreting Pituitary Adenoma	hsa-mir-486	48	0.451912
ACTH-Secreting Pituitary Adenoma	hsa-mir-222	49	0.447096
ACTH-Secreting Pituitary Adenoma	hsa-mir-205	50	0.440597
Acute Coronary Syndrome	hsa-mir-21	1	0.99198
Acute Coronary Syndrome	hsa-mir-23a	2	0.636908
Acute Coronary Syndrome	hsa-mir-29a	3	0.604758
Acute Coronary Syndrome	hsa-mir-29b	4	0.601647
Acute Coronary Syndrome	hsa-mir-26a	5	0.593957
Acute Coronary Syndrome	hsa-mir-15a	6	0.593721
Acute Coronary Syndrome	hsa-mir-15b	7	0.588488
Acute Coronary Syndrome	hsa-mir-145	8	0.582007
Acute Coronary Syndrome	hsa-mir-199a	9	0.578817
Acute Coronary Syndrome	hsa-mir-34a	10	0.570309
Acute Coronary Syndrome	hsa-mir-30b	11	0.566376
Acute Coronary Syndrome	hsa-mir-126	12	0.555575
Acute Coronary Syndrome	hsa-mir-125b	13	0.551818
Acute Coronary Syndrome	hsa-mir-206	14	0.5416
Acute Coronary Syndrome	hsa-mir-150	15	0.536724
Acute Coronary Syndrome	hsa-mir-24	16	0.530814
Acute Coronary Syndrome	hsa-mir-32	17	0.530456
Acute Coronary Syndrome	hsa-mir-16	18	0.51209
Acute Coronary Syndrome	hsa-mir-200b	19	0.508466
Acute Coronary Syndrome	hsa-mir-34c	20	0.50387
Acute Coronary Syndrome	hsa-mir-214	21	0.490493
Acute Coronary Syndrome	hsa-mir-31	22	0.480405
Acute Coronary Syndrome	hsa-mir-192	23	0.477475
Acute Coronary Syndrome	hsa-mir-494	24	0.473598
Acute Coronary Syndrome	hsa-mir-29c	25	0.469095
Acute Coronary Syndrome	hsa-let-7a	26	0.46578
Acute Coronary Syndrome	hsa-mir-125a	27	0.453821
Acute Coronary Syndrome	hsa-mir-181a	28	0.449
Acute Coronary Syndrome	hsa-mir-221	29	0.446163
Acute Coronary Syndrome	hsa-mir-124	30	0.429409
Acute Coronary Syndrome	hsa-mir-92a	31	0.408919
Acute Coronary Syndrome	hsa-mir-92b	32	0.408341
Acute Coronary Syndrome	hsa-mir-222	33	0.405676
Acute Coronary Syndrome	hsa-mir-196a	34	0.399381
Acute Coronary Syndrome	hsa-mir-132	35	0.394242
Acute Coronary Syndrome	hsa-mir-325	36	0.392001
Acute Coronary Syndrome	hsa-mir-106b	37	0.387
Acute Coronary Syndrome	hsa-mir-210	38	0.372062
Acute Coronary Syndrome	hsa-mir-342	39	0.368183
Acute Coronary Syndrome	hsa-mir-373	40	0.364557
Acute Coronary Syndrome	hsa-let-7f	41	0.352955
Acute Coronary Syndrome	hsa-mir-223	42	0.352891
Acute Coronary Syndrome	hsa-mir-26b	43	0.351758
Acute Coronary Syndrome	hsa-mir-30e	44	0.3513
Acute Coronary Syndrome	hsa-mir-122	45	0.349864
Acute Coronary Syndrome	hsa-mir-675	46	0.347661
Acute Coronary Syndrome	hsa-mir-499a	47	0.339322
Acute Coronary Syndrome	hsa-mir-30a	48	0.326056
Acute Coronary Syndrome	hsa-mir-20a	49	0.309341
Acute Coronary Syndrome	hsa-mir-25	50	0.305821
Acute Lung Injury	hsa-mir-21	1	0.785788
Acute Lung Injury	hsa-mir-155	2	0.601272
Acute Lung Injury	hsa-mir-146a	3	0.572701
Acute Lung Injury	hsa-mir-134	4	0.567313
Acute Lung Injury	hsa-mir-29a	5	0.508831
Acute Lung Injury	hsa-mir-200b	6	0.505762
Acute Lung Injury	hsa-mir-15a	7	0.492853
Acute Lung Injury	hsa-mir-31	8	0.491634
Acute Lung Injury	hsa-mir-17	9	0.479029
Acute Lung Injury	hsa-mir-373	10	0.475205
Acute Lung Injury	hsa-mir-126	11	0.470351
Acute Lung Injury	hsa-mir-34c	12	0.467273
Acute Lung Injury	hsa-mir-668	13	0.449491
Acute Lung Injury	hsa-mir-214	14	0.439064
Acute Lung Injury	hsa-let-7f	15	0.406705
Acute Lung Injury	hsa-mir-145	16	0.406699
Acute Lung Injury	hsa-mir-125b	17	0.405136
Acute Lung Injury	hsa-mir-199a	18	0.402695
Acute Lung Injury	hsa-mir-125a	19	0.39885
Acute Lung Injury	hsa-mir-15b	20	0.396996
Acute Lung Injury	hsa-mir-106a	21	0.396004
Acute Lung Injury	hsa-mir-107	22	0.388343
Acute Lung Injury	hsa-mir-106b	23	0.367163
Acute Lung Injury	hsa-mir-29b	24	0.355878
Acute Lung Injury	hsa-mir-34a	25	0.352406
Acute Lung Injury	hsa-mir-206	26	0.349319
Acute Lung Injury	hsa-mir-150	27	0.33841
Acute Lung Injury	hsa-mir-29c	28	0.332724
Acute Lung Injury	hsa-mir-147b	29	0.332619
Acute Lung Injury	hsa-mir-19a	30	0.326144
Acute Lung Injury	hsa-let-7a	31	0.323473
Acute Lung Injury	hsa-mir-221	32	0.32137
Acute Lung Injury	hsa-mir-7	33	0.316106
Acute Lung Injury	hsa-mir-146b	34	0.315472
Acute Lung Injury	hsa-mir-149	35	0.310824
Acute Lung Injury	hsa-mir-144	36	0.309369
Acute Lung Injury	hsa-mir-34b	37	0.299356
Acute Lung Injury	hsa-mir-200a	38	0.294514
Acute Lung Injury	hsa-mir-20a	39	0.29341
Acute Lung Injury	hsa-mir-486	40	0.291565
Acute Lung Injury	hsa-mir-148a	41	0.289405
Acute Lung Injury	hsa-mir-30a	42	0.285387
Acute Lung Injury	hsa-let-7c	43	0.285065
Acute Lung Injury	hsa-mir-23b	44	0.282966
Acute Lung Injury	hsa-mir-328	45	0.268391
Acute Lung Injury	hsa-mir-19b	46	0.263063
Acute Lung Injury	hsa-mir-196b	47	0.259821
Acute Lung Injury	hsa-mir-223	48	0.258099
Acute Lung Injury	hsa-mir-93	49	0.25503
Acute Lung Injury	hsa-mir-143	50	0.240838
Adenocarcinoma	hsa-mir-141	1	0.999619
Adenocarcinoma	hsa-mir-34a	2	0.997957
Adenocarcinoma	hsa-mir-125b	3	0.997804
Adenocarcinoma	hsa-let-7b	4	0.996742
Adenocarcinoma	hsa-mir-142	5	0.993983
Adenocarcinoma	hsa-mir-18a	6	0.991628
Adenocarcinoma	hsa-mir-30a	7	0.991454
Adenocarcinoma	hsa-let-7i	8	0.989024
Adenocarcinoma	hsa-mir-375	9	0.988453
Adenocarcinoma	hsa-mir-26a	10	0.986741
Adenocarcinoma	hsa-mir-106b	11	0.985422
Adenocarcinoma	hsa-mir-15a	12	0.985011
Adenocarcinoma	hsa-mir-146a	13	0.983059
Adenocarcinoma	hsa-mir-222	14	0.978364
Adenocarcinoma	hsa-let-7c	15	0.977404
Adenocarcinoma	hsa-mir-100	16	0.96984
Adenocarcinoma	hsa-mir-335	17	0.964066
Adenocarcinoma	hsa-mir-1	18	0.963739
Adenocarcinoma	hsa-let-7d	19	0.960059
Adenocarcinoma	hsa-mir-19b	20	0.956289
Adenocarcinoma	hsa-mir-138	21	0.955408
Adenocarcinoma	hsa-let-7f	22	0.955003
Adenocarcinoma	hsa-mir-214	23	0.953894
Adenocarcinoma	hsa-let-7e	24	0.9536
Adenocarcinoma	hsa-mir-146b	25	0.952447
Adenocarcinoma	hsa-mir-302b	26	0.943232
Adenocarcinoma	hsa-mir-302c	27	0.940864
Adenocarcinoma	hsa-mir-29c	28	0.933127
Adenocarcinoma	hsa-mir-372	29	0.932435
Adenocarcinoma	hsa-mir-15b	30	0.931088
Adenocarcinoma	hsa-mir-34c	31	0.930287
Adenocarcinoma	hsa-mir-199a	32	0.919425
Adenocarcinoma	hsa-mir-139	33	0.917676
Adenocarcinoma	hsa-mir-373	34	0.917243
Adenocarcinoma	hsa-mir-101	35	0.897323
Adenocarcinoma	hsa-mir-96	36	0.893609
Adenocarcinoma	hsa-let-7g	37	0.890393
Adenocarcinoma	hsa-mir-99a	38	0.884945
Adenocarcinoma	hsa-mir-7	39	0.87832
Adenocarcinoma	hsa-mir-181a	40	0.860108
Adenocarcinoma	hsa-mir-19a	41	0.843352
Adenocarcinoma	hsa-mir-124	42	0.841684
Adenocarcinoma	hsa-mir-10a	43	0.834135
Adenocarcinoma	hsa-mir-371a	44	0.826772
Adenocarcinoma	hsa-mir-320a	45	0.823019
Adenocarcinoma	hsa-mir-20b	46	0.822271
Adenocarcinoma	hsa-mir-148a	47	0.816391
Adenocarcinoma	hsa-mir-150	48	0.81396
Adenocarcinoma	hsa-mir-127	49	0.80611
Adenocarcinoma	hsa-mir-193a	50	0.804601
Adenoma	hsa-mir-200b	1	0.762074
Adenoma	hsa-mir-92a	2	0.666646
Adenoma	hsa-mir-323a	3	0.575855
Adenoma	hsa-mir-155	4	0.531595
Adenoma	hsa-mir-106a	5	0.518374
Adenoma	hsa-mir-16	6	0.513841
Adenoma	hsa-mir-20b	7	0.508854
Adenoma	hsa-mir-15a	8	0.455992
Adenoma	hsa-mir-373	9	0.455642
Adenoma	hsa-mir-149	10	0.438044
Adenoma	hsa-mir-146b	11	0.432401
Adenoma	hsa-mir-675	12	0.429892
Adenoma	hsa-mir-145	13	0.429014
Adenoma	hsa-mir-26b	14	0.425385
Adenoma	hsa-let-7a	15	0.425195
Adenoma	hsa-mir-93	16	0.424388
Adenoma	hsa-mir-23b	17	0.422484
Adenoma	hsa-mir-18a	18	0.421165
Adenoma	hsa-mir-31	19	0.419259
Adenoma	hsa-mir-214	20	0.415791
Adenoma	hsa-mir-184	21	0.41002
Adenoma	hsa-mir-153	22	0.402352
Adenoma	hsa-mir-183	23	0.400116
Adenoma	hsa-mir-196b	24	0.387618
Adenoma	hsa-mir-874	25	0.384108
Adenoma	hsa-let-7c	26	0.379387
Adenoma	hsa-mir-125a	27	0.362226
Adenoma	hsa-mir-302b	28	0.339671
Adenoma	hsa-mir-34c	29	0.339199
Adenoma	hsa-mir-302d	30	0.331257
Adenoma	hsa-mir-302a	31	0.330491
Adenoma	hsa-mir-25	32	0.326516
Adenoma	hsa-mir-221	33	0.309748
Adenoma	hsa-mir-331	34	0.309181
Adenoma	hsa-mir-137	35	0.303264
Adenoma	hsa-mir-29a	36	0.301959
Adenoma	hsa-mir-224	37	0.299893
Adenoma	hsa-mir-302c	38	0.293859
Adenoma	hsa-mir-483	39	0.291455
Adenoma	hsa-mir-7	40	0.279503
Adenoma	hsa-let-7f	41	0.276277
Adenoma	hsa-mir-107	42	0.26759
Adenoma	hsa-mir-486	43	0.26691
Adenoma	hsa-mir-34a	44	0.254468
Adenoma	hsa-mir-429	45	0.2523
Adenoma	hsa-mir-10b	46	0.251724
Adenoma	hsa-mir-34b	47	0.250057
Adenoma	hsa-mir-200a	48	0.245771
Adenoma	hsa-mir-146a	49	0.238177
Adenoma	hsa-mir-17	50	0.235937
Adenoviridae Infections	hsa-mir-199a	1	0.616165
Adenoviridae Infections	hsa-mir-501	2	0.602484
Adenoviridae Infections	hsa-mir-320d	3	0.600943
Adenoviridae Infections	hsa-mir-1293	4	0.587898
Adenoviridae Infections	hsa-mir-608	5	0.578562
Adenoviridae Infections	hsa-mir-106a	6	0.489255
Adenoviridae Infections	hsa-mir-149	7	0.456442
Adenoviridae Infections	hsa-let-7i	8	0.444122
Adenoviridae Infections	hsa-mir-708	9	0.388354
Adenoviridae Infections	hsa-mir-95	10	0.281275
Adenoviridae Infections	hsa-mir-192	11	0.234979
Adenoviridae Infections	hsa-mir-21	12	0.217377
Adenoviridae Infections	hsa-let-7f	13	0.216903
Adenoviridae Infections	hsa-mir-372	14	0.214482
Adenoviridae Infections	hsa-mir-200c	15	0.214301
Adenoviridae Infections	hsa-let-7c	16	0.199145
Adenoviridae Infections	hsa-mir-200a	17	0.192823
Adenoviridae Infections	hsa-let-7d	18	0.173051
Adenoviridae Infections	hsa-mir-29a	19	0.129391
Adenoviridae Infections	hsa-mir-146a	20	0.116978
Adenoviridae Infections	hsa-mir-122	21	0.102953
Adenoviridae Infections	hsa-mir-127	22	0.101623
Adenoviridae Infections	hsa-mir-155	23	0.087486
Adenoviridae Infections	hsa-mir-602	24	0.0783082
Adenoviridae Infections	hsa-mir-222	25	0.0737333
Adenoviridae Infections	hsa-mir-221	26	0.0731017
Adenoviridae Infections	hsa-let-7b	27	0.0685388
Adenoviridae Infections	hsa-mir-181a	28	0.0512537
Adenoviridae Infections	hsa-let-7a	29	0.0425211
Adenoviridae Infections	hsa-mir-16	30	0.03665
Adenoviridae Infections	hsa-let-7g	31	0.0358562
Adenoviridae Infections	hsa-mir-34c	32	0.0353931
Adenoviridae Infections	hsa-mir-29b	33	0.0345392
Adenoviridae Infections	hsa-mir-200b	34	0.034178
Adenoviridae Infections	hsa-mir-145	35	0.0321011
Adenoviridae Infections	hsa-mir-132	36	0.0311893
Adenoviridae Infections	hsa-mir-1	37	0.0310084
Adenoviridae Infections	hsa-mir-15a	38	0.0296482
Adenoviridae Infections	hsa-mir-20a	39	0.0255764
Adenoviridae Infections	hsa-mir-29c	40	0.0251148
Adenoviridae Infections	hsa-mir-31	41	0.0239896
Adenoviridae Infections	hsa-mir-19a	42	0.0236266
Adenoviridae Infections	hsa-mir-196a	43	0.0224218
Adenoviridae Infections	hsa-mir-34b	44	0.0218811
Adenoviridae Infections	hsa-mir-125a	45	0.0196695
Adenoviridae Infections	hsa-mir-24	46	0.0194471
Adenoviridae Infections	hsa-mir-214	47	0.0192043
Adenoviridae Infections	hsa-mir-26a	48	0.0176643
Adenoviridae Infections	hsa-mir-223	49	0.0172845
Adenoviridae Infections	hsa-mir-449a	50	0.0159329
Adrenal Cortex Neoplasms	hsa-let-7a	1	0.921228
Adrenal Cortex Neoplasms	hsa-mir-21	2	0.892031
Adrenal Cortex Neoplasms	hsa-mir-146a	3	0.842975
Adrenal Cortex Neoplasms	hsa-mir-192	4	0.807117
Adrenal Cortex Neoplasms	hsa-let-7b	5	0.792853
Adrenal Cortex Neoplasms	hsa-mir-200c	6	0.78961
Adrenal Cortex Neoplasms	hsa-let-7c	7	0.748139
Adrenal Cortex Neoplasms	hsa-mir-375	8	0.740096
Adrenal Cortex Neoplasms	hsa-mir-222	9	0.733933
Adrenal Cortex Neoplasms	hsa-mir-155	10	0.714673
Adrenal Cortex Neoplasms	hsa-mir-195	11	0.698959
Adrenal Cortex Neoplasms	hsa-mir-15b	12	0.69605
Adrenal Cortex Neoplasms	hsa-mir-130a	13	0.676781
Adrenal Cortex Neoplasms	hsa-let-7d	14	0.666837
Adrenal Cortex Neoplasms	hsa-mir-30a	15	0.659317
Adrenal Cortex Neoplasms	hsa-let-7e	16	0.641003
Adrenal Cortex Neoplasms	hsa-mir-145	17	0.630605
Adrenal Cortex Neoplasms	hsa-mir-200a	18	0.629054
Adrenal Cortex Neoplasms	hsa-mir-194	19	0.624804
Adrenal Cortex Neoplasms	hsa-mir-675	20	0.616167
Adrenal Cortex Neoplasms	hsa-mir-223	21	0.612223
Adrenal Cortex Neoplasms	hsa-mir-141	22	0.598284
Adrenal Cortex Neoplasms	hsa-mir-125b	23	0.595429
Adrenal Cortex Neoplasms	hsa-mir-19b	24	0.594547
Adrenal Cortex Neoplasms	hsa-mir-106a	25	0.592457
Adrenal Cortex Neoplasms	hsa-mir-302c	26	0.592093
Adrenal Cortex Neoplasms	hsa-mir-149	27	0.583133
Adrenal Cortex Neoplasms	hsa-mir-17	28	0.5805
Adrenal Cortex Neoplasms	hsa-mir-93	29	0.579093
Adrenal Cortex Neoplasms	hsa-mir-34b	30	0.577358
Adrenal Cortex Neoplasms	hsa-mir-373	31	0.573097
Adrenal Cortex Neoplasms	hsa-mir-20b	32	0.572627
Adrenal Cortex Neoplasms	hsa-mir-31	33	0.571917
Adrenal Cortex Neoplasms	hsa-mir-150	34	0.570787
Adrenal Cortex Neoplasms	hsa-mir-23a	35	0.569785
Adrenal Cortex Neoplasms	hsa-mir-205	36	0.568194
Adrenal Cortex Neoplasms	hsa-mir-23b	37	0.567791
Adrenal Cortex Neoplasms	hsa-mir-92a	38	0.565812
Adrenal Cortex Neoplasms	hsa-mir-151a	39	0.561846
Adrenal Cortex Neoplasms	hsa-mir-371a	40	0.557786
Adrenal Cortex Neoplasms	hsa-let-7i	41	0.552472
Adrenal Cortex Neoplasms	hsa-mir-224	42	0.550627
Adrenal Cortex Neoplasms	hsa-mir-29a	43	0.54249
Adrenal Cortex Neoplasms	hsa-mir-206	44	0.541451
Adrenal Cortex Neoplasms	hsa-mir-34a	45	0.531914
Adrenal Cortex Neoplasms	hsa-mir-128	46	0.531261
Adrenal Cortex Neoplasms	hsa-mir-126	47	0.521101
Adrenal Cortex Neoplasms	hsa-mir-27b	48	0.520167
Adrenal Cortex Neoplasms	hsa-mir-15a	49	0.520091
Adrenal Cortex Neoplasms	hsa-mir-486	50	0.519643
Adrenocortical Adenoma	hsa-mir-21	1	0.847729
Adrenocortical Adenoma	hsa-mir-99a	2	0.822103
Adrenocortical Adenoma	hsa-mir-100	3	0.707448
Adrenocortical Adenoma	hsa-let-7a	4	0.694639
Adrenocortical Adenoma	hsa-mir-146a	5	0.692106
Adrenocortical Adenoma	hsa-mir-192	6	0.633035
Adrenocortical Adenoma	hsa-let-7e	7	0.618982
Adrenocortical Adenoma	hsa-mir-30a	8	0.601344
Adrenocortical Adenoma	hsa-mir-145	9	0.600079
Adrenocortical Adenoma	hsa-mir-19b	10	0.597395
Adrenocortical Adenoma	hsa-let-7c	11	0.594202
Adrenocortical Adenoma	hsa-mir-223	12	0.593684
Adrenocortical Adenoma	hsa-mir-106a	13	0.593516
Adrenocortical Adenoma	hsa-mir-302c	14	0.592499
Adrenocortical Adenoma	hsa-mir-149	15	0.587748
Adrenocortical Adenoma	hsa-mir-200a	16	0.586739
Adrenocortical Adenoma	hsa-mir-93	17	0.585779
Adrenocortical Adenoma	hsa-mir-23a	18	0.585566
Adrenocortical Adenoma	hsa-mir-373	19	0.58448
Adrenocortical Adenoma	hsa-mir-675	20	0.582296
Adrenocortical Adenoma	hsa-mir-17	21	0.58167
Adrenocortical Adenoma	hsa-mir-151a	22	0.579418
Adrenocortical Adenoma	hsa-mir-206	23	0.575051
Adrenocortical Adenoma	hsa-mir-125b	24	0.574491
Adrenocortical Adenoma	hsa-mir-371a	25	0.573455
Adrenocortical Adenoma	hsa-mir-34b	26	0.573096
Adrenocortical Adenoma	hsa-mir-92a	27	0.570836
Adrenocortical Adenoma	hsa-mir-128	28	0.570719
Adrenocortical Adenoma	hsa-mir-23b	29	0.566909
Adrenocortical Adenoma	hsa-mir-302b	30	0.562174
Adrenocortical Adenoma	hsa-mir-20b	31	0.561541
Adrenocortical Adenoma	hsa-mir-27b	32	0.559659
Adrenocortical Adenoma	hsa-mir-205	33	0.559094
Adrenocortical Adenoma	hsa-mir-155	34	0.558076
Adrenocortical Adenoma	hsa-mir-29a	35	0.555256
Adrenocortical Adenoma	hsa-mir-222	36	0.554872
Adrenocortical Adenoma	hsa-mir-302a	37	0.546357
Adrenocortical Adenoma	hsa-mir-224	38	0.545242
Adrenocortical Adenoma	hsa-mir-103a	39	0.541122
Adrenocortical Adenoma	hsa-mir-150	40	0.535952
Adrenocortical Adenoma	hsa-let-7i	41	0.532922
Adrenocortical Adenoma	hsa-mir-451a	42	0.532001
Adrenocortical Adenoma	hsa-mir-199a	43	0.531279
Adrenocortical Adenoma	hsa-mir-663a	44	0.529035
Adrenocortical Adenoma	hsa-mir-141	45	0.523257
Adrenocortical Adenoma	hsa-let-7d	46	0.522857
Adrenocortical Adenoma	hsa-mir-31	47	0.522384
Adrenocortical Adenoma	hsa-let-7b	48	0.519249
Adrenocortical Adenoma	hsa-mir-10b	49	0.517365
Adrenocortical Adenoma	hsa-mir-320a	50	0.517333
Adrenocortical Carcinoma	hsa-mir-21	1	0.998275
Adrenocortical Carcinoma	hsa-mir-31	2	0.858852
Adrenocortical Carcinoma	hsa-mir-214	3	0.794312
Adrenocortical Carcinoma	hsa-mir-200a	4	0.772898
Adrenocortical Carcinoma	hsa-mir-221	5	0.769327
Adrenocortical Carcinoma	hsa-mir-205	6	0.738229
Adrenocortical Carcinoma	hsa-mir-99a	7	0.718764
Adrenocortical Carcinoma	hsa-let-7i	8	0.706938
Adrenocortical Carcinoma	hsa-mir-34a	9	0.701902
Adrenocortical Carcinoma	hsa-mir-99b	10	0.69848
Adrenocortical Carcinoma	hsa-mir-34b	11	0.673275
Adrenocortical Carcinoma	hsa-mir-106a	12	0.657663
Adrenocortical Carcinoma	hsa-mir-142	13	0.651638
Adrenocortical Carcinoma	hsa-let-7e	14	0.647493
Adrenocortical Carcinoma	hsa-mir-29c	15	0.647196
Adrenocortical Carcinoma	hsa-mir-182	16	0.639479
Adrenocortical Carcinoma	hsa-mir-199a	17	0.639335
Adrenocortical Carcinoma	hsa-mir-223	18	0.635633
Adrenocortical Carcinoma	hsa-mir-429	19	0.631795
Adrenocortical Carcinoma	hsa-mir-15a	20	0.62906
Adrenocortical Carcinoma	hsa-mir-150	21	0.620722
Adrenocortical Carcinoma	hsa-mir-18a	22	0.617664
Adrenocortical Carcinoma	hsa-mir-151a	23	0.617139
Adrenocortical Carcinoma	hsa-mir-19b	24	0.617101
Adrenocortical Carcinoma	hsa-let-7g	25	0.615725
Adrenocortical Carcinoma	hsa-mir-29a	26	0.615551
Adrenocortical Carcinoma	hsa-mir-10b	27	0.615473
Adrenocortical Carcinoma	hsa-mir-26a	28	0.614002
Adrenocortical Carcinoma	hsa-let-7f	29	0.613539
Adrenocortical Carcinoma	hsa-mir-141	30	0.61288
Adrenocortical Carcinoma	hsa-mir-133b	31	0.610742
Adrenocortical Carcinoma	hsa-mir-34c	32	0.608738
Adrenocortical Carcinoma	hsa-mir-125a	33	0.608461
Adrenocortical Carcinoma	hsa-mir-302b	34	0.608033
Adrenocortical Carcinoma	hsa-mir-181a	35	0.607647
Adrenocortical Carcinoma	hsa-mir-486	36	0.607591
Adrenocortical Carcinoma	hsa-mir-24	37	0.607485
Adrenocortical Carcinoma	hsa-mir-23a	38	0.606271
Adrenocortical Carcinoma	hsa-mir-302c	39	0.605934
Adrenocortical Carcinoma	hsa-mir-107	40	0.603135
Adrenocortical Carcinoma	hsa-mir-181d	41	0.603112
Adrenocortical Carcinoma	hsa-mir-181b	42	0.602668
Adrenocortical Carcinoma	hsa-mir-520d	43	0.60244
Adrenocortical Carcinoma	hsa-mir-371a	44	0.602335
Adrenocortical Carcinoma	hsa-mir-149	45	0.602316
Adrenocortical Carcinoma	hsa-mir-708	46	0.60151
Adrenocortical Carcinoma	hsa-mir-451a	47	0.600937
Adrenocortical Carcinoma	hsa-mir-27b	48	0.600623
Adrenocortical Carcinoma	hsa-mir-509	49	0.600214
Adrenocortical Carcinoma	hsa-mir-300	50	0.60016
AIDS Dementia Complex	hsa-mir-125b	1	0.841541
AIDS Dementia Complex	hsa-mir-146a	2	0.830751
AIDS Dementia Complex	hsa-mir-189	3	0.596085
AIDS Dementia Complex	hsa-mir-298	4	0.581328
AIDS Dementia Complex	hsa-mir-29b	5	0.578515
AIDS Dementia Complex	hsa-mir-15a	6	0.572963
AIDS Dementia Complex	hsa-mir-145	7	0.560668
AIDS Dementia Complex	hsa-mir-155	8	0.542482
AIDS Dementia Complex	hsa-mir-29a	9	0.525608
AIDS Dementia Complex	hsa-mir-200b	10	0.505009
AIDS Dementia Complex	hsa-mir-122	11	0.500689
AIDS Dementia Complex	hsa-mir-125a	12	0.495614
AIDS Dementia Complex	hsa-mir-199a	13	0.487622
AIDS Dementia Complex	hsa-mir-373	14	0.45752
AIDS Dementia Complex	hsa-mir-583	15	0.45712
AIDS Dementia Complex	hsa-mir-16	16	0.456331
AIDS Dementia Complex	hsa-mir-26a	17	0.42861
AIDS Dementia Complex	hsa-mir-148b	18	0.423087
AIDS Dementia Complex	hsa-mir-214	19	0.419268
AIDS Dementia Complex	hsa-mir-222	20	0.409324
AIDS Dementia Complex	hsa-mir-192	21	0.409286
AIDS Dementia Complex	hsa-mir-210	22	0.401311
AIDS Dementia Complex	hsa-mir-148a	23	0.39957
AIDS Dementia Complex	hsa-mir-92a	24	0.383189
AIDS Dementia Complex	hsa-mir-181a	25	0.375485
AIDS Dementia Complex	hsa-mir-301a	26	0.344977
AIDS Dementia Complex	hsa-mir-23b	27	0.34122
AIDS Dementia Complex	hsa-mir-219	28	0.33426
AIDS Dementia Complex	hsa-mir-326	29	0.332268
AIDS Dementia Complex	hsa-mir-342	30	0.328472
AIDS Dementia Complex	hsa-mir-206	31	0.328199
AIDS Dementia Complex	hsa-mir-15b	32	0.325536
AIDS Dementia Complex	hsa-mir-150	33	0.32245
AIDS Dementia Complex	hsa-mir-25	34	0.316913
AIDS Dementia Complex	hsa-mir-132	35	0.314704
AIDS Dementia Complex	hsa-mir-26b	36	0.314497
AIDS Dementia Complex	hsa-mir-221	37	0.311491
AIDS Dementia Complex	hsa-mir-31	38	0.311473
AIDS Dementia Complex	hsa-mir-20a	39	0.31049
AIDS Dementia Complex	hsa-mir-196a	40	0.30642
AIDS Dementia Complex	hsa-mir-96	41	0.304677
AIDS Dementia Complex	hsa-mir-30a	42	0.289717
AIDS Dementia Complex	hsa-mir-17	43	0.289216
AIDS Dementia Complex	hsa-mir-29c	44	0.27448
AIDS Dementia Complex	hsa-mir-431	45	0.267256
AIDS Dementia Complex	hsa-mir-433	46	0.260673
AIDS Dementia Complex	hsa-mir-19a	47	0.255268
AIDS Dementia Complex	hsa-mir-124	48	0.251486
AIDS Dementia Complex	hsa-mir-151a	49	0.250603
AIDS Dementia Complex	hsa-mir-1	50	0.222085
Albuminuria	hsa-mir-1207	1	0.579444
Albuminuria	hsa-mir-146a	2	0.577254
Albuminuria	hsa-mir-34a	3	0.564647
Albuminuria	hsa-mir-145	4	0.548146
Albuminuria	hsa-mir-29a	5	0.522636
Albuminuria	hsa-mir-16	6	0.521167
Albuminuria	hsa-mir-15a	7	0.517055
Albuminuria	hsa-mir-125b	8	0.51643
Albuminuria	hsa-mir-200b	9	0.502205
Albuminuria	hsa-mir-29b	10	0.494666
Albuminuria	hsa-mir-199a	11	0.456957
Albuminuria	hsa-mir-214	12	0.44171
Albuminuria	hsa-mir-125a	13	0.438322
Albuminuria	hsa-mir-15b	14	0.416633
Albuminuria	hsa-mir-675	15	0.401825
Albuminuria	hsa-mir-373	16	0.398101
Albuminuria	hsa-mir-31	17	0.392093
Albuminuria	hsa-mir-26a	18	0.391472
Albuminuria	hsa-mir-20a	19	0.382404
Albuminuria	hsa-mir-222	20	0.3764
Albuminuria	hsa-mir-124	21	0.370143
Albuminuria	hsa-mir-34c	22	0.368804
Albuminuria	hsa-let-7f	23	0.358147
Albuminuria	hsa-mir-29c	24	0.344343
Albuminuria	hsa-mir-106b	25	0.33871
Albuminuria	hsa-mir-126	26	0.324674
Albuminuria	hsa-mir-19a	27	0.321644
Albuminuria	hsa-mir-24	28	0.321075
Albuminuria	hsa-mir-92a	29	0.309123
Albuminuria	hsa-mir-23b	30	0.306683
Albuminuria	hsa-mir-206	31	0.2983
Albuminuria	hsa-mir-331	32	0.294608
Albuminuria	hsa-mir-148a	33	0.277065
Albuminuria	hsa-mir-377	34	0.275386
Albuminuria	hsa-mir-183	35	0.260949
Albuminuria	hsa-mir-99b	36	0.249893
Albuminuria	hsa-let-7c	37	0.249061
Albuminuria	hsa-mir-93	38	0.247868
Albuminuria	hsa-mir-187	39	0.246063
Albuminuria	hsa-let-7a	40	0.244469
Albuminuria	hsa-mir-26b	41	0.232995
Albuminuria	hsa-mir-150	42	0.232923
Albuminuria	hsa-mir-221	43	0.232748
Albuminuria	hsa-mir-196a	44	0.228571
Albuminuria	hsa-mir-184	45	0.223397
Albuminuria	hsa-mir-200a	46	0.222847
Albuminuria	hsa-mir-363	47	0.217092
Albuminuria	hsa-mir-107	48	0.214545
Albuminuria	hsa-mir-92b	49	0.213423
Albuminuria	hsa-mir-212	50	0.210906
Alopecia	hsa-mir-21	1	0.795018
Alopecia	hsa-mir-155	2	0.637494
Alopecia	hsa-mir-146a	3	0.62196
Alopecia	hsa-mir-29a	4	0.581871
Alopecia	hsa-mir-145	5	0.574475
Alopecia	hsa-mir-29b	6	0.574369
Alopecia	hsa-mir-200b	7	0.562749
Alopecia	hsa-mir-34a	8	0.561942
Alopecia	hsa-mir-15a	9	0.561227
Alopecia	hsa-mir-16	10	0.548283
Alopecia	hsa-mir-31	11	0.530951
Alopecia	hsa-mir-199a	12	0.52364
Alopecia	hsa-mir-187	13	0.516288
Alopecia	hsa-let-7f	14	0.483468
Alopecia	hsa-mir-26a	15	0.479802
Alopecia	hsa-mir-126	16	0.478562
Alopecia	hsa-mir-34c	17	0.475617
Alopecia	hsa-mir-214	18	0.47231
Alopecia	hsa-mir-494	19	0.464776
Alopecia	hsa-mir-15b	20	0.45393
Alopecia	hsa-mir-150	21	0.449908
Alopecia	hsa-let-7a	22	0.446397
Alopecia	hsa-mir-23a	23	0.445333
Alopecia	hsa-mir-222	24	0.440128
Alopecia	hsa-mir-373	25	0.436081
Alopecia	hsa-mir-124	26	0.427696
Alopecia	hsa-mir-23b	27	0.405674
Alopecia	hsa-mir-125a	28	0.405162
Alopecia	hsa-mir-20a	29	0.401747
Alopecia	hsa-mir-24	30	0.39415
Alopecia	hsa-mir-29c	31	0.387133
Alopecia	hsa-mir-92a	32	0.376505
Alopecia	hsa-mir-206	33	0.376496
Alopecia	hsa-mir-323a	34	0.353893
Alopecia	hsa-mir-328	35	0.34489
Alopecia	hsa-mir-30a	36	0.341153
Alopecia	hsa-mir-122	37	0.326191
Alopecia	hsa-mir-184	38	0.324795
Alopecia	hsa-mir-106a	39	0.322193
Alopecia	hsa-let-7c	40	0.322075
Alopecia	hsa-mir-874	41	0.320482
Alopecia	hsa-mir-19a	42	0.319512
Alopecia	hsa-mir-223	43	0.315449
Alopecia	hsa-mir-200a	44	0.303554
Alopecia	hsa-mir-26b	45	0.302242
Alopecia	hsa-mir-25	46	0.298001
Alopecia	hsa-mir-196a	47	0.295135
Alopecia	hsa-let-7b	48	0.287158
Alopecia	hsa-mir-181a	49	0.285455
Alopecia	hsa-mir-451a	50	0.283239
Alzheimer Disease	hsa-mir-155	1	0.741042
Alzheimer Disease	hsa-mir-34a	2	0.666972
Alzheimer Disease	hsa-mir-659	3	0.641697
Alzheimer Disease	hsa-mir-150	4	0.619998
Alzheimer Disease	hsa-mir-19b	5	0.615027
Alzheimer Disease	hsa-mir-548b	6	0.605529
Alzheimer Disease	hsa-mir-223	7	0.60309
Alzheimer Disease	hsa-mir-189	8	0.600678
Alzheimer Disease	hsa-mir-145	9	0.599666
Alzheimer Disease	hsa-mir-126	10	0.599595
Alzheimer Disease	hsa-mir-571	11	0.599225
Alzheimer Disease	hsa-mir-298	12	0.59869
Alzheimer Disease	hsa-mir-92a	13	0.597733
Alzheimer Disease	hsa-mir-373	14	0.587746
Alzheimer Disease	hsa-mir-302c	15	0.58306
Alzheimer Disease	hsa-mir-200b	16	0.582913
Alzheimer Disease	hsa-mir-30a	17	0.576028
Alzheimer Disease	hsa-mir-206	18	0.571572
Alzheimer Disease	hsa-mir-221	19	0.567509
Alzheimer Disease	hsa-mir-93	20	0.565129
Alzheimer Disease	hsa-mir-143	21	0.564661
Alzheimer Disease	hsa-mir-149	22	0.561981
Alzheimer Disease	hsa-mir-34b	23	0.561094
Alzheimer Disease	hsa-mir-23b	24	0.557816
Alzheimer Disease	hsa-mir-19a	25	0.55731
Alzheimer Disease	hsa-mir-302a	26	0.556539
Alzheimer Disease	hsa-mir-516a	27	0.549056
Alzheimer Disease	hsa-mir-922	28	0.545979
Alzheimer Disease	hsa-mir-15b	29	0.543401
Alzheimer Disease	hsa-mir-16	30	0.541434
Alzheimer Disease	hsa-mir-20b	31	0.537965
Alzheimer Disease	hsa-mir-31	32	0.535682
Alzheimer Disease	hsa-let-7e	33	0.529677
Alzheimer Disease	hsa-mir-210	34	0.527827
Alzheimer Disease	hsa-mir-106a	35	0.527355
Alzheimer Disease	hsa-mir-29c	36	0.522703
Alzheimer Disease	hsa-mir-222	37	0.521483
Alzheimer Disease	hsa-mir-199b	38	0.518259
Alzheimer Disease	hsa-mir-199a	39	0.517424
Alzheimer Disease	hsa-mir-122	40	0.515332
Alzheimer Disease	hsa-let-7b	41	0.513831
Alzheimer Disease	hsa-mir-146b	42	0.51314
Alzheimer Disease	hsa-mir-328	43	0.507541
Alzheimer Disease	hsa-mir-331	44	0.503652
Alzheimer Disease	hsa-mir-24	45	0.498786
Alzheimer Disease	hsa-mir-30d	46	0.494338
Alzheimer Disease	hsa-mir-451a	47	0.49059
Alzheimer Disease	hsa-mir-192	48	0.487275
Alzheimer Disease	hsa-mir-23a	49	0.483182
Alzheimer Disease	hsa-mir-376c	50	0.48139
Amyloidosis	hsa-mir-21	1	0.730868
Amyloidosis	hsa-mir-125b	2	0.560218
Amyloidosis	hsa-mir-298	3	0.553965
Amyloidosis	hsa-mir-34a	4	0.552597
Amyloidosis	hsa-mir-145	5	0.542793
Amyloidosis	hsa-mir-200b	6	0.490379
Amyloidosis	hsa-mir-15b	7	0.484873
Amyloidosis	hsa-mir-125a	8	0.472269
Amyloidosis	hsa-mir-189	9	0.457683
Amyloidosis	hsa-mir-192	10	0.441773
Amyloidosis	hsa-mir-29b	11	0.415198
Amyloidosis	hsa-mir-214	12	0.412468
Amyloidosis	hsa-mir-373	13	0.41057
Amyloidosis	hsa-mir-23b	14	0.396649
Amyloidosis	hsa-mir-196a	15	0.391829
Amyloidosis	hsa-mir-122	16	0.39124
Amyloidosis	hsa-mir-222	17	0.383305
Amyloidosis	hsa-mir-206	18	0.379343
Amyloidosis	hsa-mir-155	19	0.371108
Amyloidosis	hsa-mir-199a	20	0.356186
Amyloidosis	hsa-mir-31	21	0.353618
Amyloidosis	hsa-mir-139	22	0.350569
Amyloidosis	hsa-mir-181a	23	0.346776
Amyloidosis	hsa-mir-124	24	0.332071
Amyloidosis	hsa-mir-25	25	0.318601
Amyloidosis	hsa-mir-29a	26	0.315085
Amyloidosis	hsa-mir-107	27	0.301959
Amyloidosis	hsa-mir-328	28	0.298463
Amyloidosis	hsa-mir-326	29	0.298273
Amyloidosis	hsa-mir-187	30	0.285491
Amyloidosis	hsa-mir-331	31	0.284664
Amyloidosis	hsa-mir-675	32	0.281613
Amyloidosis	hsa-mir-24	33	0.274161
Amyloidosis	hsa-mir-96	34	0.262297
Amyloidosis	hsa-mir-301a	35	0.250155
Amyloidosis	hsa-mir-148b	36	0.242634
Amyloidosis	hsa-mir-335	37	0.237546
Amyloidosis	hsa-mir-17	38	0.235847
Amyloidosis	hsa-mir-151a	39	0.228085
Amyloidosis	hsa-mir-181c	40	0.227311
Amyloidosis	hsa-mir-135a	41	0.225608
Amyloidosis	hsa-mir-20a	42	0.223592
Amyloidosis	hsa-mir-342	43	0.221285
Amyloidosis	hsa-mir-29c	44	0.220968
Amyloidosis	hsa-mir-212	45	0.215814
Amyloidosis	hsa-mir-106a	46	0.214723
Amyloidosis	hsa-mir-320a	47	0.210053
Amyloidosis	hsa-mir-34c	48	0.20783
Amyloidosis	hsa-mir-27b	49	0.205523
Amyloidosis	hsa-mir-92b	50	0.204981
Amyotrophic Lateral Sclerosis	hsa-mir-21	1	0.617403
Amyotrophic Lateral Sclerosis	hsa-mir-189	2	0.600679
Amyotrophic Lateral Sclerosis	hsa-mir-298	3	0.597839
Amyotrophic Lateral Sclerosis	hsa-mir-146a	4	0.573084
Amyotrophic Lateral Sclerosis	hsa-mir-34a	5	0.564815
Amyotrophic Lateral Sclerosis	hsa-mir-196a	6	0.535459
Amyotrophic Lateral Sclerosis	hsa-mir-192	7	0.533687
Amyotrophic Lateral Sclerosis	hsa-mir-15a	8	0.50415
Amyotrophic Lateral Sclerosis	hsa-mir-29b	9	0.503431
Amyotrophic Lateral Sclerosis	hsa-mir-122	10	0.499818
Amyotrophic Lateral Sclerosis	hsa-mir-145	11	0.495597
Amyotrophic Lateral Sclerosis	hsa-mir-659	12	0.493818
Amyotrophic Lateral Sclerosis	hsa-mir-125b	13	0.455539
Amyotrophic Lateral Sclerosis	hsa-mir-326	14	0.448254
Amyotrophic Lateral Sclerosis	hsa-mir-301a	15	0.433115
Amyotrophic Lateral Sclerosis	hsa-mir-96	16	0.422711
Amyotrophic Lateral Sclerosis	hsa-mir-26a	17	0.419495
Amyotrophic Lateral Sclerosis	hsa-mir-219	18	0.418016
Amyotrophic Lateral Sclerosis	hsa-mir-132	19	0.416928
Amyotrophic Lateral Sclerosis	hsa-mir-125a	20	0.398561
Amyotrophic Lateral Sclerosis	hsa-mir-155	21	0.396463
Amyotrophic Lateral Sclerosis	hsa-mir-922	22	0.393494
Amyotrophic Lateral Sclerosis	hsa-mir-212	23	0.389338
Amyotrophic Lateral Sclerosis	hsa-mir-148a	24	0.368069
Amyotrophic Lateral Sclerosis	hsa-mir-16	25	0.367921
Amyotrophic Lateral Sclerosis	hsa-mir-15b	26	0.347207
Amyotrophic Lateral Sclerosis	hsa-mir-199a	27	0.346148
Amyotrophic Lateral Sclerosis	hsa-mir-151a	28	0.335912
Amyotrophic Lateral Sclerosis	hsa-mir-210	29	0.33222
Amyotrophic Lateral Sclerosis	hsa-mir-181c	30	0.331098
Amyotrophic Lateral Sclerosis	hsa-mir-433	31	0.32398
Amyotrophic Lateral Sclerosis	hsa-mir-139	32	0.321614
Amyotrophic Lateral Sclerosis	hsa-mir-222	33	0.32035
Amyotrophic Lateral Sclerosis	hsa-mir-23b	34	0.319292
Amyotrophic Lateral Sclerosis	hsa-mir-181a	35	0.318747
Amyotrophic Lateral Sclerosis	hsa-mir-200b	36	0.303221
Amyotrophic Lateral Sclerosis	hsa-mir-25	37	0.293319
Amyotrophic Lateral Sclerosis	hsa-mir-494	38	0.290739
Amyotrophic Lateral Sclerosis	hsa-mir-24	39	0.281416
Amyotrophic Lateral Sclerosis	hsa-mir-571	40	0.267173
Amyotrophic Lateral Sclerosis	hsa-mir-29a	41	0.263723
Amyotrophic Lateral Sclerosis	hsa-mir-516a	42	0.262391
Amyotrophic Lateral Sclerosis	hsa-mir-27b	43	0.261276
Amyotrophic Lateral Sclerosis	hsa-mir-154	44	0.257165
Amyotrophic Lateral Sclerosis	hsa-let-7i	45	0.253565
Amyotrophic Lateral Sclerosis	hsa-mir-373	46	0.243947
Amyotrophic Lateral Sclerosis	hsa-mir-134	47	0.238402
Amyotrophic Lateral Sclerosis	hsa-mir-150	48	0.230799
Amyotrophic Lateral Sclerosis	hsa-mir-187	49	0.226776
Amyotrophic Lateral Sclerosis	hsa-mir-320a	50	0.2208
Anemia, Sickle Cell	hsa-mir-21	1	0.671452
Anemia, Sickle Cell	hsa-mir-145	2	0.535391
Anemia, Sickle Cell	hsa-mir-146a	3	0.534928
Anemia, Sickle Cell	hsa-mir-34a	4	0.520715
Anemia, Sickle Cell	hsa-mir-15a	5	0.504697
Anemia, Sickle Cell	hsa-mir-125b	6	0.489856
Anemia, Sickle Cell	hsa-mir-200b	7	0.46618
Anemia, Sickle Cell	hsa-mir-125a	8	0.464822
Anemia, Sickle Cell	hsa-mir-16	9	0.417434
Anemia, Sickle Cell	hsa-mir-29b	10	0.392408
Anemia, Sickle Cell	hsa-mir-181a	11	0.384342
Anemia, Sickle Cell	hsa-mir-155	12	0.367222
Anemia, Sickle Cell	hsa-mir-26a	13	0.359892
Anemia, Sickle Cell	hsa-mir-222	14	0.351755
Anemia, Sickle Cell	hsa-mir-192	15	0.34788
Anemia, Sickle Cell	hsa-mir-199a	16	0.340828
Anemia, Sickle Cell	hsa-mir-31	17	0.333574
Anemia, Sickle Cell	hsa-mir-148a	18	0.327464
Anemia, Sickle Cell	hsa-mir-214	19	0.324212
Anemia, Sickle Cell	hsa-mir-206	20	0.319212
Anemia, Sickle Cell	hsa-mir-29a	21	0.292069
Anemia, Sickle Cell	hsa-mir-122	22	0.279084
Anemia, Sickle Cell	hsa-mir-15b	23	0.273571
Anemia, Sickle Cell	hsa-mir-27b	24	0.245258
Anemia, Sickle Cell	hsa-mir-331	25	0.240699
Anemia, Sickle Cell	hsa-mir-196a	26	0.235837
Anemia, Sickle Cell	hsa-mir-148b	27	0.233916
Anemia, Sickle Cell	hsa-mir-584	28	0.224783
Anemia, Sickle Cell	hsa-mir-29c	29	0.223697
Anemia, Sickle Cell	hsa-mir-326	30	0.223309
Anemia, Sickle Cell	hsa-mir-373	31	0.22234
Anemia, Sickle Cell	hsa-mir-96	32	0.220653
Anemia, Sickle Cell	hsa-mir-181c	33	0.215731
Anemia, Sickle Cell	hsa-mir-675	34	0.206612
Anemia, Sickle Cell	hsa-mir-187	35	0.204236
Anemia, Sickle Cell	hsa-mir-363	36	0.196358
Anemia, Sickle Cell	hsa-mir-24	37	0.193183
Anemia, Sickle Cell	hsa-mir-20a	38	0.189602
Anemia, Sickle Cell	hsa-mir-323a	39	0.187896
Anemia, Sickle Cell	hsa-mir-184	40	0.187723
Anemia, Sickle Cell	hsa-mir-25	41	0.184384
Anemia, Sickle Cell	hsa-mir-124	42	0.17887
Anemia, Sickle Cell	hsa-mir-154	43	0.176762
Anemia, Sickle Cell	hsa-mir-433	44	0.176499
Anemia, Sickle Cell	hsa-mir-212	45	0.174294
Anemia, Sickle Cell	hsa-mir-139	46	0.169837
Anemia, Sickle Cell	hsa-mir-320a	47	0.16764
Anemia, Sickle Cell	hsa-mir-196b	48	0.160676
Anemia, Sickle Cell	hsa-mir-17	49	0.15526
Anemia, Sickle Cell	hsa-mir-92a	50	0.153238
Angina, Unstable	hsa-mir-21	1	0.983507
Angina, Unstable	hsa-mir-133a	2	0.838422
Angina, Unstable	hsa-mir-155	3	0.799139
Angina, Unstable	hsa-mir-146a	4	0.68043
Angina, Unstable	hsa-mir-26a	5	0.595608
Angina, Unstable	hsa-mir-15b	6	0.587419
Angina, Unstable	hsa-mir-15a	7	0.580208
Angina, Unstable	hsa-mir-29b	8	0.579707
Angina, Unstable	hsa-mir-34a	9	0.576418
Angina, Unstable	hsa-mir-199a	10	0.573253
Angina, Unstable	hsa-mir-23a	11	0.570599
Angina, Unstable	hsa-mir-125b	12	0.568912
Angina, Unstable	hsa-mir-145	13	0.56225
Angina, Unstable	hsa-mir-29a	14	0.561815
Angina, Unstable	hsa-mir-30b	15	0.542879
Angina, Unstable	hsa-mir-192	16	0.539642
Angina, Unstable	hsa-mir-325	17	0.538064
Angina, Unstable	hsa-mir-125a	18	0.51848
Angina, Unstable	hsa-mir-32	19	0.518295
Angina, Unstable	hsa-mir-206	20	0.516281
Angina, Unstable	hsa-mir-214	21	0.513748
Angina, Unstable	hsa-mir-200b	22	0.493191
Angina, Unstable	hsa-mir-494	23	0.46078
Angina, Unstable	hsa-mir-1	24	0.443164
Angina, Unstable	hsa-mir-181a	25	0.441139
Angina, Unstable	hsa-mir-208b	26	0.440451
Angina, Unstable	hsa-mir-24	27	0.431183
Angina, Unstable	hsa-mir-150	28	0.424279
Angina, Unstable	hsa-mir-126	29	0.411147
Angina, Unstable	hsa-mir-132	30	0.40393
Angina, Unstable	hsa-mir-29c	31	0.403189
Angina, Unstable	hsa-mir-92b	32	0.402914
Angina, Unstable	hsa-mir-31	33	0.385398
Angina, Unstable	hsa-mir-384	34	0.384067
Angina, Unstable	hsa-mir-222	35	0.383947
Angina, Unstable	hsa-mir-30e	36	0.375957
Angina, Unstable	hsa-mir-124	37	0.364248
Angina, Unstable	hsa-let-7a	38	0.342489
Angina, Unstable	hsa-mir-26b	39	0.342456
Angina, Unstable	hsa-mir-519b	40	0.341301
Angina, Unstable	hsa-mir-342	41	0.329772
Angina, Unstable	hsa-mir-499a	42	0.327954
Angina, Unstable	hsa-mir-106b	43	0.324123
Angina, Unstable	hsa-mir-92a	44	0.318482
Angina, Unstable	hsa-mir-148a	45	0.312846
Angina, Unstable	hsa-mir-373	46	0.302551
Angina, Unstable	hsa-mir-221	47	0.299903
Angina, Unstable	hsa-mir-23b	48	0.298527
Angina, Unstable	hsa-mir-210	49	0.284661
Angina, Unstable	hsa-mir-19a	50	0.283104
Anoxia	hsa-mir-21	1	0.700667
Anoxia	hsa-mir-146a	2	0.592303
Anoxia	hsa-mir-34a	3	0.571191
Anoxia	hsa-mir-29b	4	0.516107
Anoxia	hsa-mir-15a	5	0.514615
Anoxia	hsa-mir-192	6	0.500361
Anoxia	hsa-mir-145	7	0.486358
Anoxia	hsa-mir-155	8	0.469731
Anoxia	hsa-mir-26a	9	0.469725
Anoxia	hsa-mir-125b	10	0.444846
Anoxia	hsa-mir-125a	11	0.428813
Anoxia	hsa-mir-196a	12	0.419549
Anoxia	hsa-mir-16	13	0.400982
Anoxia	hsa-mir-181a	14	0.393335
Anoxia	hsa-mir-200b	15	0.369556
Anoxia	hsa-mir-96	16	0.364247
Anoxia	hsa-mir-222	17	0.358781
Anoxia	hsa-mir-206	18	0.355532
Anoxia	hsa-mir-122	19	0.350902
Anoxia	hsa-mir-494	20	0.315921
Anoxia	hsa-mir-132	21	0.295487
Anoxia	hsa-mir-15b	22	0.290856
Anoxia	hsa-mir-29a	23	0.277189
Anoxia	hsa-mir-154	24	0.265652
Anoxia	hsa-mir-212	25	0.242658
Anoxia	hsa-mir-27b	26	0.230153
Anoxia	hsa-mir-433	27	0.228936
Anoxia	hsa-mir-181c	28	0.220743
Anoxia	hsa-mir-148a	29	0.213778
Anoxia	hsa-mir-1	30	0.210169
Anoxia	hsa-mir-150	31	0.207417
Anoxia	hsa-mir-320a	32	0.206073
Anoxia	hsa-mir-325	33	0.203373
Anoxia	hsa-mir-326	34	0.202695
Anoxia	hsa-mir-19a	35	0.200385
Anoxia	hsa-mir-151a	36	0.198934
Anoxia	hsa-mir-210	37	0.193572
Anoxia	hsa-mir-31	38	0.190722
Anoxia	hsa-mir-219	39	0.187891
Anoxia	hsa-mir-133a	40	0.18569
Anoxia	hsa-mir-24	41	0.183472
Anoxia	hsa-let-7i	42	0.182333
Anoxia	hsa-mir-20a	43	0.180518
Anoxia	hsa-mir-92b	44	0.174817
Anoxia	hsa-mir-30a	45	0.174436
Anoxia	hsa-mir-148b	46	0.173823
Anoxia	hsa-mir-124	47	0.170633
Anoxia	hsa-mir-675	48	0.167116
Anoxia	hsa-mir-29c	49	0.158677
Anoxia	hsa-mir-584	50	0.140032
Antiphospholipid Syndrome	hsa-mir-21	1	0.73277
Antiphospholipid Syndrome	hsa-mir-146a	2	0.58739
Antiphospholipid Syndrome	hsa-mir-15a	3	0.521386
Antiphospholipid Syndrome	hsa-mir-125a	4	0.496991
Antiphospholipid Syndrome	hsa-mir-145	5	0.466551
Antiphospholipid Syndrome	hsa-mir-34a	6	0.441176
Antiphospholipid Syndrome	hsa-mir-200b	7	0.435613
Antiphospholipid Syndrome	hsa-mir-16	8	0.394579
Antiphospholipid Syndrome	hsa-mir-27b	9	0.345857
Antiphospholipid Syndrome	hsa-mir-155	10	0.325441
Antiphospholipid Syndrome	hsa-mir-214	11	0.306125
Antiphospholipid Syndrome	hsa-mir-192	12	0.296743
Antiphospholipid Syndrome	hsa-mir-29a	13	0.267171
Antiphospholipid Syndrome	hsa-mir-181c	14	0.249295
Antiphospholipid Syndrome	hsa-mir-196a	15	0.245654
Antiphospholipid Syndrome	hsa-mir-181a	16	0.240003
Antiphospholipid Syndrome	hsa-mir-125b	17	0.237696
Antiphospholipid Syndrome	hsa-mir-222	18	0.234475
Antiphospholipid Syndrome	hsa-mir-148b	19	0.227418
Antiphospholipid Syndrome	hsa-mir-31	20	0.22026
Antiphospholipid Syndrome	hsa-mir-122	21	0.21411
Antiphospholipid Syndrome	hsa-mir-154	22	0.210617
Antiphospholipid Syndrome	hsa-mir-675	23	0.210458
Antiphospholipid Syndrome	hsa-mir-199a	24	0.208516
Antiphospholipid Syndrome	hsa-mir-29b	25	0.201172
Antiphospholipid Syndrome	hsa-mir-326	26	0.200386
Antiphospholipid Syndrome	hsa-mir-433	27	0.197262
Antiphospholipid Syndrome	hsa-mir-96	28	0.193516
Antiphospholipid Syndrome	hsa-mir-363	29	0.183686
Antiphospholipid Syndrome	hsa-mir-584	30	0.181613
Antiphospholipid Syndrome	hsa-mir-331	31	0.177404
Antiphospholipid Syndrome	hsa-mir-26a	32	0.163551
Antiphospholipid Syndrome	hsa-mir-184	33	0.160708
Antiphospholipid Syndrome	hsa-mir-148a	34	0.153607
Antiphospholipid Syndrome	hsa-mir-196b	35	0.149936
Antiphospholipid Syndrome	hsa-mir-373	36	0.140478
Antiphospholipid Syndrome	hsa-mir-29c	37	0.13657
Antiphospholipid Syndrome	hsa-mir-150	38	0.135456
Antiphospholipid Syndrome	hsa-mir-15b	39	0.134978
Antiphospholipid Syndrome	hsa-mir-124	40	0.120393
Antiphospholipid Syndrome	hsa-let-7a	41	0.116324
Antiphospholipid Syndrome	hsa-mir-219	42	0.115325
Antiphospholipid Syndrome	hsa-mir-323a	43	0.114325
Antiphospholipid Syndrome	hsa-mir-218	44	0.110338
Antiphospholipid Syndrome	hsa-mir-30a	45	0.105077
Antiphospholipid Syndrome	hsa-mir-25	46	0.101403
Antiphospholipid Syndrome	hsa-mir-26b	47	0.0978784
Antiphospholipid Syndrome	hsa-mir-19a	48	0.0975287
Antiphospholipid Syndrome	hsa-mir-132	49	0.0940252
Antiphospholipid Syndrome	hsa-mir-183	50	0.093102
Anus Neoplasms	hsa-mir-145	1	0.94007
Anus Neoplasms	hsa-mir-137	2	0.904541
Anus Neoplasms	hsa-let-7a	3	0.888489
Anus Neoplasms	hsa-mir-21	4	0.838766
Anus Neoplasms	hsa-mir-143	5	0.726085
Anus Neoplasms	hsa-mir-200b	6	0.675018
Anus Neoplasms	hsa-mir-125b	7	0.668938
Anus Neoplasms	hsa-let-7e	8	0.652374
Anus Neoplasms	hsa-mir-29a	9	0.630114
Anus Neoplasms	hsa-mir-30a	10	0.626308
Anus Neoplasms	hsa-mir-146a	11	0.624731
Anus Neoplasms	hsa-mir-150	12	0.611051
Anus Neoplasms	hsa-mir-561	13	0.597944
Anus Neoplasms	hsa-mir-506	14	0.596875
Anus Neoplasms	hsa-mir-19b	15	0.592559
Anus Neoplasms	hsa-mir-200a	16	0.590165
Anus Neoplasms	hsa-mir-92a	17	0.578062
Anus Neoplasms	hsa-mir-223	18	0.57666
Anus Neoplasms	hsa-mir-16	19	0.573674
Anus Neoplasms	hsa-mir-93	20	0.571474
Anus Neoplasms	hsa-mir-451a	21	0.571129
Anus Neoplasms	hsa-mir-206	22	0.56952
Anus Neoplasms	hsa-mir-192	23	0.568797
Anus Neoplasms	hsa-mir-153	24	0.568202
Anus Neoplasms	hsa-mir-149	25	0.566668
Anus Neoplasms	hsa-mir-17	26	0.565135
Anus Neoplasms	hsa-mir-373	27	0.559785
Anus Neoplasms	hsa-mir-216b	28	0.559428
Anus Neoplasms	hsa-mir-106a	29	0.554156
Anus Neoplasms	hsa-mir-7	30	0.550056
Anus Neoplasms	hsa-mir-103a	31	0.549049
Anus Neoplasms	hsa-mir-210	32	0.546378
Anus Neoplasms	hsa-mir-224	33	0.535874
Anus Neoplasms	hsa-mir-141	34	0.531517
Anus Neoplasms	hsa-mir-23a	35	0.530209
Anus Neoplasms	hsa-mir-27b	36	0.527916
Anus Neoplasms	hsa-mir-23b	37	0.527529
Anus Neoplasms	hsa-mir-205	38	0.527316
Anus Neoplasms	hsa-mir-34c	39	0.525721
Anus Neoplasms	hsa-mir-34b	40	0.520589
Anus Neoplasms	hsa-let-7b	41	0.520333
Anus Neoplasms	hsa-mir-302b	42	0.519177
Anus Neoplasms	hsa-mir-99a	43	0.519126
Anus Neoplasms	hsa-mir-221	44	0.516422
Anus Neoplasms	hsa-mir-486	45	0.506201
Anus Neoplasms	hsa-mir-196a	46	0.502273
Anus Neoplasms	hsa-mir-181b	47	0.500703
Anus Neoplasms	hsa-mir-151a	48	0.500444
Anus Neoplasms	hsa-mir-429	49	0.493287
Anus Neoplasms	hsa-mir-126	50	0.49254
Aortic Aneurysm, Abdominal	hsa-mir-29b	1	0.626539
Aortic Aneurysm, Abdominal	hsa-mir-146a	2	0.610501
Aortic Aneurysm, Abdominal	hsa-mir-26a	3	0.579762
Aortic Aneurysm, Abdominal	hsa-mir-155	4	0.574277
Aortic Aneurysm, Abdominal	hsa-mir-145	5	0.569202
Aortic Aneurysm, Abdominal	hsa-mir-15a	6	0.56185
Aortic Aneurysm, Abdominal	hsa-mir-34a	7	0.558034
Aortic Aneurysm, Abdominal	hsa-mir-133a	8	0.551888
Aortic Aneurysm, Abdominal	hsa-mir-29a	9	0.546079
Aortic Aneurysm, Abdominal	hsa-mir-125b	10	0.529997
Aortic Aneurysm, Abdominal	hsa-mir-199a	11	0.525692
Aortic Aneurysm, Abdominal	hsa-mir-200b	12	0.471777
Aortic Aneurysm, Abdominal	hsa-mir-1	13	0.470777
Aortic Aneurysm, Abdominal	hsa-mir-192	14	0.459425
Aortic Aneurysm, Abdominal	hsa-mir-16	15	0.452257
Aortic Aneurysm, Abdominal	hsa-mir-206	16	0.427889
Aortic Aneurysm, Abdominal	hsa-mir-181a	17	0.419094
Aortic Aneurysm, Abdominal	hsa-mir-214	18	0.40672
Aortic Aneurysm, Abdominal	hsa-mir-122	19	0.391983
Aortic Aneurysm, Abdominal	hsa-mir-494	20	0.365429
Aortic Aneurysm, Abdominal	hsa-mir-222	21	0.364098
Aortic Aneurysm, Abdominal	hsa-mir-32	22	0.306707
Aortic Aneurysm, Abdominal	hsa-mir-196a	23	0.304433
Aortic Aneurysm, Abdominal	hsa-mir-92a	24	0.292763
Aortic Aneurysm, Abdominal	hsa-mir-29c	25	0.290179
Aortic Aneurysm, Abdominal	hsa-mir-132	26	0.28687
Aortic Aneurysm, Abdominal	hsa-mir-31	27	0.28339
Aortic Aneurysm, Abdominal	hsa-mir-19a	28	0.279607
Aortic Aneurysm, Abdominal	hsa-mir-24	29	0.274186
Aortic Aneurysm, Abdominal	hsa-mir-15b	30	0.270486
Aortic Aneurysm, Abdominal	hsa-mir-124	31	0.265665
Aortic Aneurysm, Abdominal	hsa-mir-92b	32	0.257018
Aortic Aneurysm, Abdominal	hsa-let-7a	33	0.239222
Aortic Aneurysm, Abdominal	hsa-mir-17	34	0.226833
Aortic Aneurysm, Abdominal	hsa-mir-675	35	0.220375
Aortic Aneurysm, Abdominal	hsa-mir-221	36	0.214479
Aortic Aneurysm, Abdominal	hsa-mir-210	37	0.210736
Aortic Aneurysm, Abdominal	hsa-mir-126	38	0.204268
Aortic Aneurysm, Abdominal	hsa-mir-320a	39	0.203484
Aortic Aneurysm, Abdominal	hsa-mir-325	40	0.200645
Aortic Aneurysm, Abdominal	hsa-mir-30e	41	0.193669
Aortic Aneurysm, Abdominal	hsa-mir-20a	42	0.19274
Aortic Aneurysm, Abdominal	hsa-mir-96	43	0.189888
Aortic Aneurysm, Abdominal	hsa-mir-208a	44	0.187429
Aortic Aneurysm, Abdominal	hsa-mir-30b	45	0.183398
Aortic Aneurysm, Abdominal	hsa-mir-34c	46	0.182614
Aortic Aneurysm, Abdominal	hsa-mir-23a	47	0.172965
Aortic Aneurysm, Abdominal	hsa-mir-373	48	0.159703
Aortic Aneurysm, Abdominal	hsa-mir-106b	49	0.157982
Aortic Aneurysm, Abdominal	hsa-mir-139	50	0.156074
Aortic Aneurysm, Thoracic	hsa-mir-155	1	0.725969
Aortic Aneurysm, Thoracic	hsa-mir-146a	2	0.652455
Aortic Aneurysm, Thoracic	hsa-mir-145	3	0.617397
Aortic Aneurysm, Thoracic	hsa-mir-199a	4	0.611388
Aortic Aneurysm, Thoracic	hsa-mir-126	5	0.608212
Aortic Aneurysm, Thoracic	hsa-mir-150	6	0.595116
Aortic Aneurysm, Thoracic	hsa-let-7a	7	0.592773
Aortic Aneurysm, Thoracic	hsa-mir-34c	8	0.586792
Aortic Aneurysm, Thoracic	hsa-mir-206	9	0.575613
Aortic Aneurysm, Thoracic	hsa-mir-92a	10	0.571485
Aortic Aneurysm, Thoracic	hsa-mir-221	11	0.569732
Aortic Aneurysm, Thoracic	hsa-mir-223	12	0.559142
Aortic Aneurysm, Thoracic	hsa-mir-34a	13	0.554669
Aortic Aneurysm, Thoracic	hsa-mir-195	14	0.553442
Aortic Aneurysm, Thoracic	hsa-mir-19b	15	0.552646
Aortic Aneurysm, Thoracic	hsa-mir-24	16	0.55217
Aortic Aneurysm, Thoracic	hsa-mir-214	17	0.545817
Aortic Aneurysm, Thoracic	hsa-mir-16	18	0.542838
Aortic Aneurysm, Thoracic	hsa-mir-31	19	0.523602
Aortic Aneurysm, Thoracic	hsa-mir-200b	20	0.518163
Aortic Aneurysm, Thoracic	hsa-mir-1236	21	0.507111
Aortic Aneurysm, Thoracic	hsa-mir-17	22	0.506303
Aortic Aneurysm, Thoracic	hsa-mir-23a	23	0.500473
Aortic Aneurysm, Thoracic	hsa-mir-15b	24	0.489375
Aortic Aneurysm, Thoracic	hsa-mir-181a	25	0.484892
Aortic Aneurysm, Thoracic	hsa-mir-373	26	0.465947
Aortic Aneurysm, Thoracic	hsa-mir-133b	27	0.455748
Aortic Aneurysm, Thoracic	hsa-mir-26a	28	0.45282
Aortic Aneurysm, Thoracic	hsa-mir-15a	29	0.447943
Aortic Aneurysm, Thoracic	hsa-let-7e	30	0.439312
Aortic Aneurysm, Thoracic	hsa-mir-146b	31	0.421188
Aortic Aneurysm, Thoracic	hsa-mir-323a	32	0.416146
Aortic Aneurysm, Thoracic	hsa-mir-26b	33	0.415649
Aortic Aneurysm, Thoracic	hsa-mir-132	34	0.411516
Aortic Aneurysm, Thoracic	hsa-mir-210	35	0.406723
Aortic Aneurysm, Thoracic	hsa-mir-23b	36	0.403774
Aortic Aneurysm, Thoracic	hsa-mir-320a	37	0.386592
Aortic Aneurysm, Thoracic	hsa-mir-19a	38	0.386008
Aortic Aneurysm, Thoracic	hsa-mir-20a	39	0.383453
Aortic Aneurysm, Thoracic	hsa-mir-149	40	0.380577
Aortic Aneurysm, Thoracic	hsa-mir-143	41	0.378032
Aortic Aneurysm, Thoracic	hsa-mir-34b	42	0.374451
Aortic Aneurysm, Thoracic	hsa-mir-32	43	0.368426
Aortic Aneurysm, Thoracic	hsa-mir-342	44	0.365918
Aortic Aneurysm, Thoracic	hsa-let-7c	45	0.363522
Aortic Aneurysm, Thoracic	hsa-mir-200c	46	0.354954
Aortic Aneurysm, Thoracic	hsa-mir-18a	47	0.353665
Aortic Aneurysm, Thoracic	hsa-let-7f	48	0.353
Aortic Aneurysm, Thoracic	hsa-mir-192	49	0.350872
Aortic Aneurysm, Thoracic	hsa-mir-93	50	0.334007
Aortic Valve Insufficiency	hsa-mir-21	1	0.985119
Aortic Valve Insufficiency	hsa-mir-23a	2	0.738661
Aortic Valve Insufficiency	hsa-mir-133a	3	0.660599
Aortic Valve Insufficiency	hsa-mir-155	4	0.619308
Aortic Valve Insufficiency	hsa-mir-325	5	0.590358
Aortic Valve Insufficiency	hsa-mir-29b	6	0.588177
Aortic Valve Insufficiency	hsa-mir-29a	7	0.587869
Aortic Valve Insufficiency	hsa-mir-146a	8	0.586923
Aortic Valve Insufficiency	hsa-mir-199a	9	0.581087
Aortic Valve Insufficiency	hsa-mir-15b	10	0.573626
Aortic Valve Insufficiency	hsa-mir-145	11	0.556382
Aortic Valve Insufficiency	hsa-mir-384	12	0.555444
Aortic Valve Insufficiency	hsa-mir-15a	13	0.554993
Aortic Valve Insufficiency	hsa-mir-32	14	0.550629
Aortic Valve Insufficiency	hsa-mir-34a	15	0.540528
Aortic Valve Insufficiency	hsa-mir-125b	16	0.538213
Aortic Valve Insufficiency	hsa-mir-192	17	0.523807
Aortic Valve Insufficiency	hsa-mir-206	18	0.52337
Aortic Valve Insufficiency	hsa-mir-200b	19	0.520927
Aortic Valve Insufficiency	hsa-mir-16	20	0.507656
Aortic Valve Insufficiency	hsa-mir-34c	21	0.506618
Aortic Valve Insufficiency	hsa-mir-494	22	0.502115
Aortic Valve Insufficiency	hsa-mir-1	23	0.499737
Aortic Valve Insufficiency	hsa-mir-214	24	0.499625
Aortic Valve Insufficiency	hsa-mir-126	25	0.490422
Aortic Valve Insufficiency	hsa-mir-208b	26	0.47091
Aortic Valve Insufficiency	hsa-mir-150	27	0.468658
Aortic Valve Insufficiency	hsa-mir-125a	28	0.463528
Aortic Valve Insufficiency	hsa-mir-196a	29	0.458619
Aortic Valve Insufficiency	hsa-mir-499a	30	0.443667
Aortic Valve Insufficiency	hsa-mir-23b	31	0.44167
Aortic Valve Insufficiency	hsa-mir-31	32	0.439517
Aortic Valve Insufficiency	hsa-mir-340	33	0.425758
Aortic Valve Insufficiency	hsa-let-7a	34	0.423229
Aortic Valve Insufficiency	hsa-mir-30e	35	0.423001
Aortic Valve Insufficiency	hsa-mir-519b	36	0.421959
Aortic Valve Insufficiency	hsa-mir-342	37	0.421841
Aortic Valve Insufficiency	hsa-mir-29c	38	0.42097
Aortic Valve Insufficiency	hsa-mir-124	39	0.413766
Aortic Valve Insufficiency	hsa-mir-26b	40	0.397467
Aortic Valve Insufficiency	hsa-let-7f	41	0.396681
Aortic Valve Insufficiency	hsa-mir-132	42	0.396186
Aortic Valve Insufficiency	hsa-mir-106b	43	0.375118
Aortic Valve Insufficiency	hsa-mir-222	44	0.37056
Aortic Valve Insufficiency	hsa-mir-181a	45	0.370085
Aortic Valve Insufficiency	hsa-mir-320a	46	0.359752
Aortic Valve Insufficiency	hsa-mir-27a	47	0.355031
Aortic Valve Insufficiency	hsa-mir-92b	48	0.348387
Aortic Valve Insufficiency	hsa-mir-148a	49	0.346486
Aortic Valve Insufficiency	hsa-mir-373	50	0.345827
Aortic Valve Stenosis	hsa-mir-23a	1	0.846325
Aortic Valve Stenosis	hsa-mir-155	2	0.717127
Aortic Valve Stenosis	hsa-mir-199a	3	0.680552
Aortic Valve Stenosis	hsa-mir-133a	4	0.668093
Aortic Valve Stenosis	hsa-mir-1	5	0.622959
Aortic Valve Stenosis	hsa-mir-150	6	0.618106
Aortic Valve Stenosis	hsa-mir-29a	7	0.613513
Aortic Valve Stenosis	hsa-mir-24	8	0.611332
Aortic Valve Stenosis	hsa-mir-146a	9	0.604597
Aortic Valve Stenosis	hsa-mir-29b	10	0.601888
Aortic Valve Stenosis	hsa-mir-126	11	0.595144
Aortic Valve Stenosis	hsa-mir-15b	12	0.586726
Aortic Valve Stenosis	hsa-mir-325	13	0.58413
Aortic Valve Stenosis	hsa-mir-34c	14	0.565028
Aortic Valve Stenosis	hsa-mir-624	15	0.561695
Aortic Valve Stenosis	hsa-mir-23b	16	0.561652
Aortic Valve Stenosis	hsa-mir-384	17	0.560957
Aortic Valve Stenosis	hsa-mir-206	18	0.530102
Aortic Valve Stenosis	hsa-mir-340	19	0.528435
Aortic Valve Stenosis	hsa-mir-92a	20	0.513526
Aortic Valve Stenosis	hsa-mir-214	21	0.512
Aortic Valve Stenosis	hsa-mir-221	22	0.504976
Aortic Valve Stenosis	hsa-let-7a	23	0.504157
Aortic Valve Stenosis	hsa-mir-145	24	0.487175
Aortic Valve Stenosis	hsa-mir-31	25	0.485247
Aortic Valve Stenosis	hsa-mir-373	26	0.483208
Aortic Valve Stenosis	hsa-mir-125b	27	0.479119
Aortic Valve Stenosis	hsa-mir-27a	28	0.476242
Aortic Valve Stenosis	hsa-mir-32	29	0.471087
Aortic Valve Stenosis	hsa-mir-26b	30	0.470205
Aortic Valve Stenosis	hsa-mir-34a	31	0.469158
Aortic Valve Stenosis	hsa-mir-208b	32	0.465146
Aortic Valve Stenosis	hsa-mir-199b	33	0.463944
Aortic Valve Stenosis	hsa-mir-200b	34	0.46392
Aortic Valve Stenosis	hsa-mir-30a	35	0.459658
Aortic Valve Stenosis	hsa-mir-342	36	0.458638
Aortic Valve Stenosis	hsa-mir-15a	37	0.452999
Aortic Valve Stenosis	hsa-mir-192	38	0.445898
Aortic Valve Stenosis	hsa-mir-106b	39	0.443575
Aortic Valve Stenosis	hsa-mir-30e	40	0.437988
Aortic Valve Stenosis	hsa-mir-29c	41	0.4316
Aortic Valve Stenosis	hsa-mir-494	42	0.43086
Aortic Valve Stenosis	hsa-let-7c	43	0.418105
Aortic Valve Stenosis	hsa-mir-196a	44	0.407422
Aortic Valve Stenosis	hsa-mir-146b	45	0.405633
Aortic Valve Stenosis	hsa-mir-107	46	0.401792
Aortic Valve Stenosis	hsa-mir-125a	47	0.389595
Aortic Valve Stenosis	hsa-let-7f	48	0.378171
Aortic Valve Stenosis	hsa-mir-520a	49	0.377518
Aortic Valve Stenosis	hsa-mir-519b	50	0.375797
Arrhythmias, Cardiac	hsa-mir-21	1	0.980742
Arrhythmias, Cardiac	hsa-mir-155	2	0.869649
Arrhythmias, Cardiac	hsa-mir-30b	3	0.820703
Arrhythmias, Cardiac	hsa-mir-26a	4	0.604149
Arrhythmias, Cardiac	hsa-mir-146a	5	0.596954
Arrhythmias, Cardiac	hsa-mir-29b	6	0.572915
Arrhythmias, Cardiac	hsa-mir-192	7	0.567721
Arrhythmias, Cardiac	hsa-mir-34a	8	0.563731
Arrhythmias, Cardiac	hsa-mir-145	9	0.552881
Arrhythmias, Cardiac	hsa-mir-199a	10	0.549442
Arrhythmias, Cardiac	hsa-mir-15a	11	0.540573
Arrhythmias, Cardiac	hsa-mir-206	12	0.526767
Arrhythmias, Cardiac	hsa-mir-125b	13	0.519148
Arrhythmias, Cardiac	hsa-mir-125a	14	0.505289
Arrhythmias, Cardiac	hsa-mir-29a	15	0.496931
Arrhythmias, Cardiac	hsa-mir-32	16	0.494476
Arrhythmias, Cardiac	hsa-mir-23a	17	0.491625
Arrhythmias, Cardiac	hsa-mir-200b	18	0.491413
Arrhythmias, Cardiac	hsa-mir-494	19	0.473152
Arrhythmias, Cardiac	hsa-mir-181a	20	0.471132
Arrhythmias, Cardiac	hsa-mir-16	21	0.470639
Arrhythmias, Cardiac	hsa-mir-15b	22	0.463589
Arrhythmias, Cardiac	hsa-mir-196a	23	0.453401
Arrhythmias, Cardiac	hsa-mir-214	24	0.444657
Arrhythmias, Cardiac	hsa-mir-24	25	0.412823
Arrhythmias, Cardiac	hsa-mir-222	26	0.393295
Arrhythmias, Cardiac	hsa-mir-122	27	0.391121
Arrhythmias, Cardiac	hsa-mir-132	28	0.387602
Arrhythmias, Cardiac	hsa-mir-150	29	0.38036
Arrhythmias, Cardiac	hsa-mir-30a	30	0.35861
Arrhythmias, Cardiac	hsa-mir-320a	31	0.342733
Arrhythmias, Cardiac	hsa-mir-328	32	0.339538
Arrhythmias, Cardiac	hsa-mir-31	33	0.336576
Arrhythmias, Cardiac	hsa-mir-29c	34	0.334697
Arrhythmias, Cardiac	hsa-mir-133b	35	0.332497
Arrhythmias, Cardiac	hsa-mir-92b	36	0.328121
Arrhythmias, Cardiac	hsa-mir-96	37	0.318699
Arrhythmias, Cardiac	hsa-mir-30c	38	0.317602
Arrhythmias, Cardiac	hsa-mir-325	39	0.306646
Arrhythmias, Cardiac	hsa-mir-124	40	0.291303
Arrhythmias, Cardiac	hsa-mir-148a	41	0.284446
Arrhythmias, Cardiac	hsa-mir-25	42	0.27628
Arrhythmias, Cardiac	hsa-mir-34c	43	0.275293
Arrhythmias, Cardiac	hsa-mir-519b	44	0.275228
Arrhythmias, Cardiac	hsa-mir-210	45	0.273674
Arrhythmias, Cardiac	hsa-mir-26b	46	0.246492
Arrhythmias, Cardiac	hsa-mir-139	47	0.242184
Arrhythmias, Cardiac	hsa-mir-675	48	0.234716
Arrhythmias, Cardiac	hsa-mir-218	49	0.233665
Arrhythmias, Cardiac	hsa-mir-106b	50	0.232531
Arthritis	hsa-mir-146a	1	0.766323
Arthritis	hsa-mir-155	2	0.675581
Arthritis	hsa-mir-21	3	0.641495
Arthritis	hsa-mir-34a	4	0.635504
Arthritis	hsa-mir-145	5	0.572173
Arthritis	hsa-mir-125b	6	0.565283
Arthritis	hsa-mir-29b	7	0.526592
Arthritis	hsa-mir-200b	8	0.517286
Arthritis	hsa-mir-125a	9	0.502328
Arthritis	hsa-mir-29a	10	0.483356
Arthritis	hsa-mir-181a	11	0.459835
Arthritis	hsa-mir-222	12	0.457863
Arthritis	hsa-mir-26a	13	0.434975
Arthritis	hsa-mir-31	14	0.41541
Arthritis	hsa-mir-15b	15	0.379209
Arthritis	hsa-mir-27b	16	0.372148
Arthritis	hsa-mir-206	17	0.355983
Arthritis	hsa-mir-214	18	0.355394
Arthritis	hsa-mir-124	19	0.350129
Arthritis	hsa-mir-17	20	0.343215
Arthritis	hsa-mir-675	21	0.338689
Arthritis	hsa-mir-20a	22	0.333875
Arthritis	hsa-mir-192	23	0.330238
Arthritis	hsa-mir-92a	24	0.329345
Arthritis	hsa-mir-148a	25	0.324951
Arthritis	hsa-mir-29c	26	0.307481
Arthritis	hsa-mir-148b	27	0.297299
Arthritis	hsa-mir-373	28	0.292853
Arthritis	hsa-mir-19a	29	0.281726
Arthritis	hsa-mir-331	30	0.270726
Arthritis	hsa-mir-23b	31	0.267943
Arthritis	hsa-mir-122	32	0.267074
Arthritis	hsa-mir-196a	33	0.259893
Arthritis	hsa-mir-150	34	0.259435
Arthritis	hsa-mir-24	35	0.242291
Arthritis	hsa-mir-187	36	0.239882
Arthritis	hsa-mir-96	37	0.225367
Arthritis	hsa-mir-126	38	0.224987
Arthritis	hsa-mir-184	39	0.223822
Arthritis	hsa-mir-183	40	0.219406
Arthritis	hsa-mir-323a	41	0.218879
Arthritis	hsa-mir-363	42	0.218716
Arthritis	hsa-mir-196b	43	0.216129
Arthritis	hsa-mir-221	44	0.213564
Arthritis	hsa-mir-139	45	0.210043
Arthritis	hsa-mir-433	46	0.209585
Arthritis	hsa-let-7a	47	0.206739
Arthritis	hsa-mir-181c	48	0.206476
Arthritis	hsa-let-7f	49	0.204964
Arthritis	hsa-mir-26b	50	0.201185
Arthritis, Psoriatic	hsa-mir-21	1	0.747685
Arthritis, Psoriatic	hsa-mir-125b	2	0.578694
Arthritis, Psoriatic	hsa-mir-34a	3	0.575654
Arthritis, Psoriatic	hsa-mir-145	4	0.572587
Arthritis, Psoriatic	hsa-mir-16	5	0.558631
Arthritis, Psoriatic	hsa-mir-200b	6	0.550369
Arthritis, Psoriatic	hsa-mir-187	7	0.515899
Arthritis, Psoriatic	hsa-mir-29a	8	0.513442
Arthritis, Psoriatic	hsa-mir-199a	9	0.485105
Arthritis, Psoriatic	hsa-mir-150	10	0.478499
Arthritis, Psoriatic	hsa-mir-29b	11	0.475792
Arthritis, Psoriatic	hsa-mir-31	12	0.462724
Arthritis, Psoriatic	hsa-mir-494	13	0.44715
Arthritis, Psoriatic	hsa-mir-125a	14	0.419852
Arthritis, Psoriatic	hsa-mir-222	15	0.413692
Arthritis, Psoriatic	hsa-mir-124	16	0.401886
Arthritis, Psoriatic	hsa-mir-26a	17	0.392052
Arthritis, Psoriatic	hsa-let-7f	18	0.384807
Arthritis, Psoriatic	hsa-mir-23b	19	0.382164
Arthritis, Psoriatic	hsa-mir-15b	20	0.376864
Arthritis, Psoriatic	hsa-let-7a	21	0.374615
Arthritis, Psoriatic	hsa-mir-1266	22	0.37295
Arthritis, Psoriatic	hsa-mir-874	23	0.36209
Arthritis, Psoriatic	hsa-mir-214	24	0.360242
Arthritis, Psoriatic	hsa-mir-20a	25	0.35994
Arthritis, Psoriatic	hsa-mir-184	26	0.349159
Arthritis, Psoriatic	hsa-mir-29c	27	0.338169
Arthritis, Psoriatic	hsa-mir-126	28	0.328252
Arthritis, Psoriatic	hsa-mir-140	29	0.321618
Arthritis, Psoriatic	hsa-mir-373	30	0.314685
Arthritis, Psoriatic	hsa-mir-148b	31	0.304781
Arthritis, Psoriatic	hsa-mir-122	32	0.303558
Arthritis, Psoriatic	hsa-mir-92a	33	0.299362
Arthritis, Psoriatic	hsa-mir-192	34	0.293939
Arthritis, Psoriatic	hsa-mir-196a	35	0.292987
Arthritis, Psoriatic	hsa-mir-34c	36	0.286504
Arthritis, Psoriatic	hsa-mir-183	37	0.278281
Arthritis, Psoriatic	hsa-mir-96	38	0.278227
Arthritis, Psoriatic	hsa-mir-328	39	0.27548
Arthritis, Psoriatic	hsa-mir-301b	40	0.274611
Arthritis, Psoriatic	hsa-mir-106b	41	0.272259
Arthritis, Psoriatic	hsa-mir-223	42	0.258692
Arthritis, Psoriatic	hsa-mir-19a	43	0.254765
Arthritis, Psoriatic	hsa-mir-24	44	0.254417
Arthritis, Psoriatic	hsa-mir-331	45	0.246828
Arthritis, Psoriatic	hsa-mir-210	46	0.243885
Arthritis, Psoriatic	hsa-mir-206	47	0.240349
Arthritis, Psoriatic	hsa-mir-203	48	0.239604
Arthritis, Psoriatic	hsa-mir-142	49	0.235909
Arthritis, Psoriatic	hsa-mir-148a	50	0.234112
Arthritis, Rheumatoid	hsa-mir-21	1	0.983787
Arthritis, Rheumatoid	hsa-mir-20a	2	0.732518
Arthritis, Rheumatoid	hsa-mir-126	3	0.717135
Arthritis, Rheumatoid	hsa-mir-17	4	0.713646
Arthritis, Rheumatoid	hsa-mir-29a	5	0.675092
Arthritis, Rheumatoid	hsa-mir-150	6	0.662952
Arthritis, Rheumatoid	hsa-mir-145	7	0.656016
Arthritis, Rheumatoid	hsa-mir-92a	8	0.652211
Arthritis, Rheumatoid	hsa-mir-29b	9	0.643589
Arthritis, Rheumatoid	hsa-mir-181a	10	0.594369
Arthritis, Rheumatoid	hsa-let-7a	11	0.582224
Arthritis, Rheumatoid	hsa-mir-31	12	0.581248
Arthritis, Rheumatoid	hsa-mir-125b	13	0.576863
Arthritis, Rheumatoid	hsa-mir-200b	14	0.570472
Arthritis, Rheumatoid	hsa-mir-221	15	0.551136
Arthritis, Rheumatoid	hsa-mir-23b	16	0.549509
Arthritis, Rheumatoid	hsa-mir-34c	17	0.548191
Arthritis, Rheumatoid	hsa-mir-30a	18	0.532422
Arthritis, Rheumatoid	hsa-mir-199a	19	0.532351
Arthritis, Rheumatoid	hsa-mir-29c	20	0.521552
Arthritis, Rheumatoid	hsa-mir-143	21	0.508354
Arthritis, Rheumatoid	hsa-let-7c	22	0.50699
Arthritis, Rheumatoid	hsa-mir-142	23	0.501818
Arthritis, Rheumatoid	hsa-mir-192	24	0.498463
Arthritis, Rheumatoid	hsa-let-7e	25	0.495552
Arthritis, Rheumatoid	hsa-let-7f	26	0.491893
Arthritis, Rheumatoid	hsa-mir-486	27	0.489134
Arthritis, Rheumatoid	hsa-mir-23a	28	0.481908
Arthritis, Rheumatoid	hsa-mir-675	29	0.479747
Arthritis, Rheumatoid	hsa-mir-206	30	0.478035
Arthritis, Rheumatoid	hsa-mir-146b	31	0.472305
Arthritis, Rheumatoid	hsa-mir-373	32	0.462234
Arthritis, Rheumatoid	hsa-mir-210	33	0.460088
Arthritis, Rheumatoid	hsa-mir-93	34	0.458238
Arthritis, Rheumatoid	hsa-mir-24	35	0.457837
Arthritis, Rheumatoid	hsa-mir-214	36	0.453658
Arthritis, Rheumatoid	hsa-mir-200c	37	0.452736
Arthritis, Rheumatoid	hsa-mir-195	38	0.442545
Arthritis, Rheumatoid	hsa-mir-137	39	0.44163
Arthritis, Rheumatoid	hsa-let-7b	40	0.429266
Arthritis, Rheumatoid	hsa-mir-15b	41	0.428622
Arthritis, Rheumatoid	hsa-mir-106a	42	0.419162
Arthritis, Rheumatoid	hsa-mir-122	43	0.418524
Arthritis, Rheumatoid	hsa-mir-106b	44	0.411235
Arthritis, Rheumatoid	hsa-mir-26b	45	0.409363
Arthritis, Rheumatoid	hsa-mir-7	46	0.406647
Arthritis, Rheumatoid	hsa-mir-107	47	0.40402
Arthritis, Rheumatoid	hsa-mir-34b	48	0.396295
Arthritis, Rheumatoid	hsa-mir-103a	49	0.392757
Arthritis, Rheumatoid	hsa-mir-101	50	0.386539
Asthma	hsa-mir-21	1	0.966376
Asthma	hsa-mir-145	2	0.69477
Asthma	hsa-mir-125b	3	0.69226
Asthma	hsa-mir-16	4	0.687207
Asthma	hsa-mir-19b	5	0.687052
Asthma	hsa-mir-223	6	0.674704
Asthma	hsa-mir-199a	7	0.674056
Asthma	hsa-mir-206	8	0.65531
Asthma	hsa-mir-17	9	0.65359
Asthma	hsa-mir-210	10	0.651312
Asthma	hsa-mir-30a	11	0.649013
Asthma	hsa-mir-192	12	0.645704
Asthma	hsa-mir-29a	13	0.641459
Asthma	hsa-mir-128	14	0.620287
Asthma	hsa-mir-106a	15	0.618814
Asthma	hsa-mir-15b	16	0.61472
Asthma	hsa-mir-200a	17	0.614177
Asthma	hsa-mir-93	18	0.603502
Asthma	hsa-mir-147b	19	0.600063
Asthma	hsa-mir-92a	20	0.598701
Asthma	hsa-mir-23a	21	0.598553
Asthma	hsa-mir-99a	22	0.597569
Asthma	hsa-mir-205	23	0.594767
Asthma	hsa-mir-520d	24	0.593908
Asthma	hsa-mir-27b	25	0.593116
Asthma	hsa-mir-103a	26	0.58994
Asthma	hsa-mir-34b	27	0.589451
Asthma	hsa-mir-574	28	0.58814
Asthma	hsa-mir-214	29	0.581499
Asthma	hsa-mir-302c	30	0.579403
Asthma	hsa-mir-103b	31	0.578849
Asthma	hsa-mir-7	32	0.576736
Asthma	hsa-mir-149	33	0.576627
Asthma	hsa-mir-151a	34	0.574427
Asthma	hsa-mir-451a	35	0.573788
Asthma	hsa-mir-373	36	0.57318
Asthma	hsa-mir-144	37	0.567819
Asthma	hsa-mir-222	38	0.566742
Asthma	hsa-mir-216b	39	0.566133
Asthma	hsa-mir-20b	40	0.563859
Asthma	hsa-mir-181b	41	0.562789
Asthma	hsa-mir-486	42	0.559051
Asthma	hsa-mir-342	43	0.557248
Asthma	hsa-mir-487a	44	0.553889
Asthma	hsa-mir-550a	45	0.553476
Asthma	hsa-mir-181a	46	0.551871
Asthma	hsa-mir-200b	47	0.550829
Asthma	hsa-mir-371a	48	0.550578
Asthma	hsa-mir-224	49	0.548577
Asthma	hsa-mir-1297	50	0.54756
Astrocytoma	hsa-mir-18a	1	0.987397
Astrocytoma	hsa-mir-17	2	0.985768
Astrocytoma	hsa-mir-125b	3	0.967411
Astrocytoma	hsa-mir-145	4	0.9555
Astrocytoma	hsa-mir-34a	5	0.927711
Astrocytoma	hsa-mir-30a	6	0.924103
Astrocytoma	hsa-mir-16	7	0.870857
Astrocytoma	hsa-mir-20a	8	0.869498
Astrocytoma	hsa-mir-302d	9	0.855518
Astrocytoma	hsa-mir-376a	10	0.825057
Astrocytoma	hsa-mir-222	11	0.805183
Astrocytoma	hsa-mir-153	12	0.794028
Astrocytoma	hsa-mir-200b	13	0.792651
Astrocytoma	hsa-mir-92a	14	0.780196
Astrocytoma	hsa-mir-10b	15	0.755705
Astrocytoma	hsa-mir-302b	16	0.74443
Astrocytoma	hsa-mir-367	17	0.73587
Astrocytoma	hsa-mir-373	18	0.735842
Astrocytoma	hsa-mir-224	19	0.735814
Astrocytoma	hsa-mir-128	20	0.731859
Astrocytoma	hsa-mir-19b	21	0.719056
Astrocytoma	hsa-mir-451a	22	0.709591
Astrocytoma	hsa-mir-7	23	0.702816
Astrocytoma	hsa-mir-383	24	0.702315
Astrocytoma	hsa-mir-181d	25	0.70063
Astrocytoma	hsa-mir-19a	26	0.693064
Astrocytoma	hsa-let-7a	27	0.685795
Astrocytoma	hsa-mir-483	28	0.678677
Astrocytoma	hsa-mir-218	29	0.669932
Astrocytoma	hsa-mir-20b	30	0.668632
Astrocytoma	hsa-mir-206	31	0.665429
Astrocytoma	hsa-mir-323a	32	0.665379
Astrocytoma	hsa-mir-146a	33	0.650284
Astrocytoma	hsa-mir-214	34	0.647363
Astrocytoma	hsa-mir-195	35	0.645925
Astrocytoma	hsa-mir-31	36	0.643304
Astrocytoma	hsa-mir-9	37	0.635322
Astrocytoma	hsa-mir-539	38	0.62393
Astrocytoma	hsa-mir-302c	39	0.622498
Astrocytoma	hsa-mir-326	40	0.621596
Astrocytoma	hsa-mir-181c	41	0.620075
Astrocytoma	hsa-mir-30e	42	0.614349
Astrocytoma	hsa-mir-302a	43	0.614038
Astrocytoma	hsa-let-7e	44	0.612498
Astrocytoma	hsa-mir-27b	45	0.609829
Astrocytoma	hsa-mir-151a	46	0.60674
Astrocytoma	hsa-mir-146b	47	0.606624
Astrocytoma	hsa-mir-99a	48	0.606131
Astrocytoma	hsa-mir-210	49	0.605611
Astrocytoma	hsa-mir-15a	50	0.601672
Atherosclerosis	hsa-mir-1	1	0.787492
Atherosclerosis	hsa-mir-199a	2	0.787266
Atherosclerosis	hsa-mir-223	3	0.785964
Atherosclerosis	hsa-mir-92a	4	0.775483
Atherosclerosis	hsa-mir-125b	5	0.768214
Atherosclerosis	hsa-mir-16	6	0.744946
Atherosclerosis	hsa-mir-23a	7	0.742316
Atherosclerosis	hsa-mir-15a	8	0.736668
Atherosclerosis	hsa-mir-29a	9	0.733054
Atherosclerosis	hsa-mir-150	10	0.72891
Atherosclerosis	hsa-mir-24	11	0.727009
Atherosclerosis	hsa-mir-19b	12	0.715643
Atherosclerosis	hsa-let-7a	13	0.710446
Atherosclerosis	hsa-mir-192	14	0.707169
Atherosclerosis	hsa-mir-18a	15	0.682875
Atherosclerosis	hsa-mir-181a	16	0.675494
Atherosclerosis	hsa-mir-29c	17	0.66749
Atherosclerosis	hsa-let-7e	18	0.663187
Atherosclerosis	hsa-mir-214	19	0.662031
Atherosclerosis	hsa-mir-30a	20	0.656509
Atherosclerosis	hsa-mir-15b	21	0.651464
Atherosclerosis	hsa-mir-206	22	0.649162
Atherosclerosis	hsa-mir-195	23	0.648797
Atherosclerosis	hsa-let-7i	24	0.645596
Atherosclerosis	hsa-mir-19a	25	0.641947
Atherosclerosis	hsa-let-7c	26	0.630517
Atherosclerosis	hsa-mir-200b	27	0.630032
Atherosclerosis	hsa-mir-181b	28	0.627785
Atherosclerosis	hsa-mir-34c	29	0.625489
Atherosclerosis	hsa-let-7b	30	0.62255
Atherosclerosis	hsa-mir-30b	31	0.618701
Atherosclerosis	hsa-mir-200a	32	0.611107
Atherosclerosis	hsa-mir-31	33	0.606092
Atherosclerosis	hsa-mir-26a	34	0.602887
Atherosclerosis	hsa-mir-106a	35	0.596552
Atherosclerosis	hsa-mir-99a	36	0.595845
Atherosclerosis	hsa-mir-151a	37	0.595699
Atherosclerosis	hsa-mir-34b	38	0.595529
Atherosclerosis	hsa-mir-130a	39	0.594855
Atherosclerosis	hsa-mir-205	40	0.594604
Atherosclerosis	hsa-mir-196a	41	0.593495
Atherosclerosis	hsa-mir-130b	42	0.593157
Atherosclerosis	hsa-mir-93	43	0.593129
Atherosclerosis	hsa-mir-373	44	0.592457
Atherosclerosis	hsa-mir-103a	45	0.587754
Atherosclerosis	hsa-mir-23b	46	0.586867
Atherosclerosis	hsa-mir-149	47	0.586864
Atherosclerosis	hsa-mir-302c	48	0.586653
Atherosclerosis	hsa-mir-199b	49	0.575113
Atherosclerosis	hsa-let-7d	50	0.574259
Atrial Fibrillation	hsa-mir-21	1	0.996783
Atrial Fibrillation	hsa-mir-23a	2	0.819351
Atrial Fibrillation	hsa-mir-146a	3	0.772322
Atrial Fibrillation	hsa-mir-1	4	0.758838
Atrial Fibrillation	hsa-mir-126	5	0.719009
Atrial Fibrillation	hsa-mir-29b	6	0.694881
Atrial Fibrillation	hsa-mir-29a	7	0.672234
Atrial Fibrillation	hsa-mir-199a	8	0.668825
Atrial Fibrillation	hsa-mir-150	9	0.642653
Atrial Fibrillation	hsa-mir-195	10	0.627541
Atrial Fibrillation	hsa-let-7a	11	0.623689
Atrial Fibrillation	hsa-mir-16	12	0.619092
Atrial Fibrillation	hsa-mir-214	13	0.613671
Atrial Fibrillation	hsa-mir-92a	14	0.602331
Atrial Fibrillation	hsa-mir-34c	15	0.601905
Atrial Fibrillation	hsa-mir-15b	16	0.587302
Atrial Fibrillation	hsa-mir-206	17	0.586934
Atrial Fibrillation	hsa-let-7e	18	0.586602
Atrial Fibrillation	hsa-mir-145	19	0.582406
Atrial Fibrillation	hsa-mir-34a	20	0.559222
Atrial Fibrillation	hsa-mir-221	21	0.557832
Atrial Fibrillation	hsa-mir-31	22	0.55274
Atrial Fibrillation	hsa-mir-192	23	0.549183
Atrial Fibrillation	hsa-mir-24	24	0.546414
Atrial Fibrillation	hsa-mir-26a	25	0.542979
Atrial Fibrillation	hsa-mir-200b	26	0.540037
Atrial Fibrillation	hsa-mir-373	27	0.527963
Atrial Fibrillation	hsa-mir-23b	28	0.523621
Atrial Fibrillation	hsa-mir-17	29	0.523027
Atrial Fibrillation	hsa-mir-181a	30	0.513906
Atrial Fibrillation	hsa-let-7c	31	0.502387
Atrial Fibrillation	hsa-mir-103a	32	0.500901
Atrial Fibrillation	hsa-mir-210	33	0.498715
Atrial Fibrillation	hsa-mir-30e	34	0.490973
Atrial Fibrillation	hsa-mir-26b	35	0.483758
Atrial Fibrillation	hsa-mir-342	36	0.475418
Atrial Fibrillation	hsa-mir-624	37	0.471557
Atrial Fibrillation	hsa-mir-125b	38	0.468766
Atrial Fibrillation	hsa-mir-34b	39	0.466119
Atrial Fibrillation	hsa-mir-199b	40	0.456887
Atrial Fibrillation	hsa-mir-200c	41	0.456714
Atrial Fibrillation	hsa-mir-29c	42	0.450364
Atrial Fibrillation	hsa-mir-200a	43	0.447356
Atrial Fibrillation	hsa-mir-15a	44	0.446946
Atrial Fibrillation	hsa-mir-20a	45	0.442183
Atrial Fibrillation	hsa-mir-93	46	0.439142
Atrial Fibrillation	hsa-let-7b	47	0.437843
Atrial Fibrillation	hsa-mir-129	48	0.433618
Atrial Fibrillation	hsa-mir-149	49	0.433055
Atrial Fibrillation	hsa-mir-320a	50	0.432071
Atrophy	hsa-mir-21	1	0.726346
Atrophy	hsa-mir-146a	2	0.600593
Atrophy	hsa-mir-155	3	0.594793
Atrophy	hsa-mir-34a	4	0.582619
Atrophy	hsa-mir-26a	5	0.580675
Atrophy	hsa-mir-145	6	0.580349
Atrophy	hsa-mir-29b	7	0.580097
Atrophy	hsa-mir-125b	8	0.564443
Atrophy	hsa-mir-15a	9	0.562266
Atrophy	hsa-mir-16	10	0.541346
Atrophy	hsa-mir-199a	11	0.515945
Atrophy	hsa-mir-181a	12	0.510331
Atrophy	hsa-mir-200b	13	0.495227
Atrophy	hsa-mir-206	14	0.494409
Atrophy	hsa-mir-29a	15	0.487215
Atrophy	hsa-mir-192	16	0.47455
Atrophy	hsa-mir-222	17	0.461431
Atrophy	hsa-mir-15b	18	0.439823
Atrophy	hsa-mir-214	19	0.427767
Atrophy	hsa-mir-196a	20	0.415539
Atrophy	hsa-mir-133a	21	0.401686
Atrophy	hsa-mir-122	22	0.393008
Atrophy	hsa-mir-494	23	0.39013
Atrophy	hsa-mir-32	24	0.380426
Atrophy	hsa-mir-96	25	0.368884
Atrophy	hsa-mir-31	26	0.365685
Atrophy	hsa-mir-29c	27	0.363998
Atrophy	hsa-mir-150	28	0.362326
Atrophy	hsa-mir-124	29	0.350536
Atrophy	hsa-mir-24	30	0.34606
Atrophy	hsa-mir-320a	31	0.344861
Atrophy	hsa-mir-210	32	0.341616
Atrophy	hsa-mir-19a	33	0.322961
Atrophy	hsa-mir-132	34	0.32041
Atrophy	hsa-mir-23b	35	0.314519
Atrophy	hsa-mir-148a	36	0.307395
Atrophy	hsa-mir-20a	37	0.294676
Atrophy	hsa-mir-92b	38	0.293959
Atrophy	hsa-mir-34c	39	0.291932
Atrophy	hsa-mir-1	40	0.289954
Atrophy	hsa-mir-139	41	0.286135
Atrophy	hsa-mir-92a	42	0.284094
Atrophy	hsa-let-7i	43	0.282404
Atrophy	hsa-mir-675	44	0.273455
Atrophy	hsa-mir-30a	45	0.268828
Atrophy	hsa-mir-106b	46	0.265127
Atrophy	hsa-let-7b	47	0.249908
Atrophy	hsa-mir-25	48	0.249753
Atrophy	hsa-let-7a	49	0.221126
Atrophy	hsa-mir-325	50	0.217153
Autoimmune Diseases	hsa-mir-21	1	0.859732
Autoimmune Diseases	hsa-mir-146a	2	0.85135
Autoimmune Diseases	hsa-mir-155	3	0.58967
Autoimmune Diseases	hsa-mir-15a	4	0.570545
Autoimmune Diseases	hsa-mir-125a	5	0.540726
Autoimmune Diseases	hsa-mir-145	6	0.514548
Autoimmune Diseases	hsa-mir-200b	7	0.512945
Autoimmune Diseases	hsa-mir-34a	8	0.417301
Autoimmune Diseases	hsa-mir-214	9	0.400428
Autoimmune Diseases	hsa-mir-29a	10	0.382513
Autoimmune Diseases	hsa-mir-222	11	0.301383
Autoimmune Diseases	hsa-mir-31	12	0.274542
Autoimmune Diseases	hsa-mir-27b	13	0.274489
Autoimmune Diseases	hsa-mir-125b	14	0.266168
Autoimmune Diseases	hsa-mir-675	15	0.252923
Autoimmune Diseases	hsa-mir-29b	16	0.251243
Autoimmune Diseases	hsa-mir-148b	17	0.237303
Autoimmune Diseases	hsa-mir-29c	18	0.230898
Autoimmune Diseases	hsa-mir-181c	19	0.22999
Autoimmune Diseases	hsa-mir-196b	20	0.227063
Autoimmune Diseases	hsa-mir-326	21	0.226019
Autoimmune Diseases	hsa-mir-192	22	0.221996
Autoimmune Diseases	hsa-mir-181a	23	0.217187
Autoimmune Diseases	hsa-mir-373	24	0.210422
Autoimmune Diseases	hsa-let-7a	25	0.206969
Autoimmune Diseases	hsa-mir-26a	26	0.194838
Autoimmune Diseases	hsa-mir-15b	27	0.191789
Autoimmune Diseases	hsa-mir-184	28	0.186233
Autoimmune Diseases	hsa-mir-148a	29	0.175683
Autoimmune Diseases	hsa-mir-122	30	0.172748
Autoimmune Diseases	hsa-mir-124	31	0.163309
Autoimmune Diseases	hsa-mir-323a	32	0.156584
Autoimmune Diseases	hsa-mir-363	33	0.15557
Autoimmune Diseases	hsa-mir-433	34	0.153835
Autoimmune Diseases	hsa-mir-331	35	0.153015
Autoimmune Diseases	hsa-mir-154	36	0.15258
Autoimmune Diseases	hsa-mir-584	37	0.150853
Autoimmune Diseases	hsa-mir-126	38	0.147148
Autoimmune Diseases	hsa-mir-96	39	0.146051
Autoimmune Diseases	hsa-mir-150	40	0.144362
Autoimmune Diseases	hsa-mir-196a	41	0.143058
Autoimmune Diseases	hsa-mir-183	42	0.132623
Autoimmune Diseases	hsa-let-7f	43	0.122219
Autoimmune Diseases	hsa-mir-19a	44	0.119746
Autoimmune Diseases	hsa-mir-24	45	0.119518
Autoimmune Diseases	hsa-mir-218	46	0.119019
Autoimmune Diseases	hsa-mir-187	47	0.118112
Autoimmune Diseases	hsa-mir-429	48	0.117453
Autoimmune Diseases	hsa-mir-26b	49	0.116769
Autoimmune Diseases	hsa-let-7c	50	0.103503
Azoospermia	hsa-mir-21	1	0.908062
Azoospermia	hsa-mir-146b	2	0.890555
Azoospermia	hsa-mir-509	3	0.888507
Azoospermia	hsa-mir-34c	4	0.850559
Azoospermia	hsa-mir-122	5	0.776529
Azoospermia	hsa-mir-513a	6	0.722591
Azoospermia	hsa-mir-145	7	0.690258
Azoospermia	hsa-mir-146a	8	0.689142
Azoospermia	hsa-mir-31	9	0.680041
Azoospermia	hsa-mir-200b	10	0.66885
Azoospermia	hsa-let-7a	11	0.652281
Azoospermia	hsa-mir-223	12	0.647646
Azoospermia	hsa-mir-200a	13	0.647165
Azoospermia	hsa-mir-125b	14	0.640658
Azoospermia	hsa-mir-192	15	0.639057
Azoospermia	hsa-mir-126	16	0.634762
Azoospermia	hsa-mir-20b	17	0.623424
Azoospermia	hsa-mir-29a	18	0.622179
Azoospermia	hsa-mir-15b	19	0.619189
Azoospermia	hsa-let-7e	20	0.617075
Azoospermia	hsa-mir-30a	21	0.6164
Azoospermia	hsa-mir-302c	22	0.615686
Azoospermia	hsa-mir-149	23	0.612565
Azoospermia	hsa-mir-93	24	0.609054
Azoospermia	hsa-mir-155	25	0.605604
Azoospermia	hsa-mir-106a	26	0.60541
Azoospermia	hsa-mir-205	27	0.59745
Azoospermia	hsa-mir-23b	28	0.593802
Azoospermia	hsa-mir-99a	29	0.59324
Azoospermia	hsa-mir-206	30	0.588333
Azoospermia	hsa-mir-34b	31	0.582167
Azoospermia	hsa-mir-151a	32	0.574195
Azoospermia	hsa-mir-302b	33	0.573364
Azoospermia	hsa-mir-143	34	0.573309
Azoospermia	hsa-mir-103a	35	0.568578
Azoospermia	hsa-mir-224	36	0.564743
Azoospermia	hsa-mir-222	37	0.564005
Azoospermia	hsa-mir-15a	38	0.563618
Azoospermia	hsa-mir-153	39	0.563302
Azoospermia	hsa-let-7b	40	0.562194
Azoospermia	hsa-mir-23a	41	0.555463
Azoospermia	hsa-mir-100	42	0.552418
Azoospermia	hsa-let-7f	43	0.546947
Azoospermia	hsa-mir-30d	44	0.544492
Azoospermia	hsa-mir-181b	45	0.540757
Azoospermia	hsa-mir-210	46	0.538049
Azoospermia	hsa-mir-29b	47	0.53427
Azoospermia	hsa-mir-27b	48	0.530958
Azoospermia	hsa-mir-486	49	0.529526
Azoospermia	hsa-mir-10b	50	0.525051
Barrett Esophagus	hsa-mir-155	1	0.863023
Barrett Esophagus	hsa-mir-146a	2	0.844817
Barrett Esophagus	hsa-mir-29a	3	0.766088
Barrett Esophagus	hsa-mir-126	4	0.758423
Barrett Esophagus	hsa-mir-29b	5	0.701575
Barrett Esophagus	hsa-mir-150	6	0.697144
Barrett Esophagus	hsa-mir-34a	7	0.690239
Barrett Esophagus	hsa-mir-125b	8	0.681335
Barrett Esophagus	hsa-mir-17	9	0.669504
Barrett Esophagus	hsa-mir-199a	10	0.648108
Barrett Esophagus	hsa-mir-210	11	0.644372
Barrett Esophagus	hsa-let-7e	12	0.635283
Barrett Esophagus	hsa-mir-19b	13	0.632469
Barrett Esophagus	hsa-mir-222	14	0.631276
Barrett Esophagus	hsa-mir-34c	15	0.625113
Barrett Esophagus	hsa-mir-30a	16	0.621819
Barrett Esophagus	hsa-let-7c	17	0.621435
Barrett Esophagus	hsa-mir-221	18	0.621359
Barrett Esophagus	hsa-mir-92a	19	0.618043
Barrett Esophagus	hsa-mir-34b	20	0.617065
Barrett Esophagus	hsa-mir-99a	21	0.614957
Barrett Esophagus	hsa-mir-15a	22	0.61395
Barrett Esophagus	hsa-mir-205	23	0.609793
Barrett Esophagus	hsa-mir-20a	24	0.60672
Barrett Esophagus	hsa-mir-16	25	0.596633
Barrett Esophagus	hsa-mir-23a	26	0.595602
Barrett Esophagus	hsa-mir-373	27	0.589933
Barrett Esophagus	hsa-mir-93	28	0.588019
Barrett Esophagus	hsa-mir-106a	29	0.574775
Barrett Esophagus	hsa-mir-181b	30	0.574742
Barrett Esophagus	hsa-mir-592	31	0.573467
Barrett Esophagus	hsa-mir-451a	32	0.571472
Barrett Esophagus	hsa-mir-23b	33	0.568958
Barrett Esophagus	hsa-mir-206	34	0.56869
Barrett Esophagus	hsa-mir-149	35	0.567427
Barrett Esophagus	hsa-mir-27b	36	0.560917
Barrett Esophagus	hsa-mir-24	37	0.559655
Barrett Esophagus	hsa-let-7i	38	0.556212
Barrett Esophagus	hsa-mir-100	39	0.555623
Barrett Esophagus	hsa-mir-103a	40	0.553921
Barrett Esophagus	hsa-mir-371a	41	0.552979
Barrett Esophagus	hsa-mir-19a	42	0.552413
Barrett Esophagus	hsa-mir-506	43	0.550534
Barrett Esophagus	hsa-mir-151a	44	0.542546
Barrett Esophagus	hsa-mir-302c	45	0.540921
Barrett Esophagus	hsa-mir-224	46	0.540665
Barrett Esophagus	hsa-mir-675	47	0.533414
Barrett Esophagus	hsa-mir-7	48	0.532946
Barrett Esophagus	hsa-mir-214	49	0.531482
Barrett Esophagus	hsa-let-7b	50	0.531014
Behcet Syndrome	hsa-mir-21	1	0.964078
Behcet Syndrome	hsa-mir-29b	2	0.585136
Behcet Syndrome	hsa-mir-145	3	0.583512
Behcet Syndrome	hsa-mir-34a	4	0.576563
Behcet Syndrome	hsa-mir-125b	5	0.57299
Behcet Syndrome	hsa-mir-15a	6	0.557807
Behcet Syndrome	hsa-mir-200b	7	0.531718
Behcet Syndrome	hsa-mir-199a	8	0.52415
Behcet Syndrome	hsa-mir-494	9	0.517603
Behcet Syndrome	hsa-mir-26a	10	0.509105
Behcet Syndrome	hsa-mir-29a	11	0.463664
Behcet Syndrome	hsa-mir-192	12	0.457237
Behcet Syndrome	hsa-mir-222	13	0.453398
Behcet Syndrome	hsa-mir-181a	14	0.421756
Behcet Syndrome	hsa-mir-96	15	0.394006
Behcet Syndrome	hsa-mir-122	16	0.370675
Behcet Syndrome	hsa-mir-214	17	0.369589
Behcet Syndrome	hsa-mir-196a	18	0.358285
Behcet Syndrome	hsa-mir-29c	19	0.318663
Behcet Syndrome	hsa-mir-320a	20	0.306643
Behcet Syndrome	hsa-mir-206	21	0.30226
Behcet Syndrome	hsa-mir-210	22	0.286241
Behcet Syndrome	hsa-mir-15b	23	0.277136
Behcet Syndrome	hsa-mir-124	24	0.263938
Behcet Syndrome	hsa-mir-20a	25	0.259985
Behcet Syndrome	hsa-mir-19a	26	0.256529
Behcet Syndrome	hsa-mir-92a	27	0.25335
Behcet Syndrome	hsa-mir-148b	28	0.246962
Behcet Syndrome	hsa-mir-187	29	0.24506
Behcet Syndrome	hsa-mir-24	30	0.243983
Behcet Syndrome	hsa-mir-30a	31	0.238433
Behcet Syndrome	hsa-let-7a	32	0.235721
Behcet Syndrome	hsa-mir-139	33	0.226403
Behcet Syndrome	hsa-mir-132	34	0.223091
Behcet Syndrome	hsa-mir-92b	35	0.220584
Behcet Syndrome	hsa-mir-1	36	0.218317
Behcet Syndrome	hsa-let-7f	37	0.21597
Behcet Syndrome	hsa-mir-126	38	0.21434
Behcet Syndrome	hsa-mir-151a	39	0.206006
Behcet Syndrome	hsa-mir-183	40	0.203634
Behcet Syndrome	hsa-mir-148a	41	0.194837
Behcet Syndrome	hsa-let-7b	42	0.192718
Behcet Syndrome	hsa-mir-184	43	0.186343
Behcet Syndrome	hsa-mir-675	44	0.183557
Behcet Syndrome	hsa-mir-23a	45	0.180739
Behcet Syndrome	hsa-mir-221	46	0.177187
Behcet Syndrome	hsa-mir-17	47	0.17604
Behcet Syndrome	hsa-mir-106b	48	0.171396
Behcet Syndrome	hsa-mir-203	49	0.170061
Behcet Syndrome	hsa-mir-23b	50	0.168592
Biliary Atresia	hsa-mir-21	1	0.790396
Biliary Atresia	hsa-mir-146a	2	0.611156
Biliary Atresia	hsa-mir-145	3	0.582771
Biliary Atresia	hsa-mir-34a	4	0.582372
Biliary Atresia	hsa-mir-125b	5	0.570389
Biliary Atresia	hsa-mir-15a	6	0.560147
Biliary Atresia	hsa-mir-155	7	0.530679
Biliary Atresia	hsa-mir-16	8	0.526768
Biliary Atresia	hsa-mir-200b	9	0.517156
Biliary Atresia	hsa-mir-26a	10	0.451591
Biliary Atresia	hsa-mir-199a	11	0.450635
Biliary Atresia	hsa-mir-181a	12	0.447784
Biliary Atresia	hsa-mir-192	13	0.421661
Biliary Atresia	hsa-mir-214	14	0.410195
Biliary Atresia	hsa-mir-222	15	0.408712
Biliary Atresia	hsa-mir-122	16	0.398447
Biliary Atresia	hsa-mir-15b	17	0.39716
Biliary Atresia	hsa-mir-31	18	0.396745
Biliary Atresia	hsa-mir-584	19	0.376982
Biliary Atresia	hsa-mir-206	20	0.364391
Biliary Atresia	hsa-mir-19a	21	0.331288
Biliary Atresia	hsa-mir-92a	22	0.312375
Biliary Atresia	hsa-mir-148a	23	0.301244
Biliary Atresia	hsa-mir-20a	24	0.297344
Biliary Atresia	hsa-mir-17	25	0.292463
Biliary Atresia	hsa-mir-124	26	0.291874
Biliary Atresia	hsa-mir-196a	27	0.280342
Biliary Atresia	hsa-mir-29c	28	0.278945
Biliary Atresia	hsa-mir-675	29	0.278752
Biliary Atresia	hsa-mir-373	30	0.262513
Biliary Atresia	hsa-mir-24	31	0.233494
Biliary Atresia	hsa-mir-148b	32	0.226238
Biliary Atresia	hsa-mir-23b	33	0.219531
Biliary Atresia	hsa-mir-320a	34	0.190251
Biliary Atresia	hsa-mir-150	35	0.190187
Biliary Atresia	hsa-mir-212	36	0.190096
Biliary Atresia	hsa-let-7i	37	0.189942
Biliary Atresia	hsa-mir-27b	38	0.184067
Biliary Atresia	hsa-mir-221	39	0.182742
Biliary Atresia	hsa-mir-483	40	0.181379
Biliary Atresia	hsa-mir-106b	41	0.17045
Biliary Atresia	hsa-mir-1	42	0.169715
Biliary Atresia	hsa-let-7a	43	0.168517
Biliary Atresia	hsa-mir-126	44	0.168063
Biliary Atresia	hsa-mir-34c	45	0.166247
Biliary Atresia	hsa-mir-506	46	0.163413
Biliary Atresia	hsa-mir-326	47	0.154832
Biliary Atresia	hsa-mir-210	48	0.150349
Biliary Atresia	hsa-mir-139	49	0.145212
[truncated: 14,451 more rows]
